# Supplementary material for: Radical-constructed intergrown titanosilicalite interfaces for efficient direct propene epoxidation with H2 and O2
Source: Nat Commun. 2025 Jul 1;16:5515. doi: 10.1038/s41467-025-60637-0 (PMC12215953; doi:10.1038/s41467-025-60637-0)
Supplement: Supplementary file 3 — Source Data [file 41467_2025_60637_MOESM3_ESM.xlsx]

## Sheet: Figure 1a
	200W		300W		500W		1000W
3460	-623.181	3460	586.142	3460	159.398	3460	-806.4
3460.1	434.908	3460.1	1487.28	3460.1	1108.99	3460.1	-791.453
3460.2	2453.78	3460.2	155.847	3460.2	81.1388	3460.2	-8.98446
3460.29	2353.18	3460.29	-100.84	3460.29	1167.18	3460.29	28.2762
3460.39	361.986	3460.39	1067.65	3460.39	505.41	3460.39	-444.018
3460.49	-782.312	3460.49	2491.78	3460.49	157.251	3460.49	1009.34
3460.59	133.151	3460.59	845.063	3460.59	174.053	3460.59	316.225
3460.68	318.909	3460.68	1194.45	3460.68	2395.16	3460.68	-421.47
3460.78	-589.891	3460.78	2806.04	3460.78	1269.09	3460.78	-741.957
3460.88	1704.28	3460.88	1270.11	3460.88	688.8	3460.88	540.516
3460.98	1045.35	3460.98	263.55	3460.98	2145.38	3460.98	-16.7036
3461.08	628.546	3461.08	356.233	3461.08	2094.11	3461.08	2036.44
3461.17	895.013	3461.17	-616.242	3461.17	722.482	3461.17	-275.556
3461.27	1023.28	3461.27	1585.45	3461.27	392.188	3461.27	-286.076
3461.37	-212.781	3461.37	-306.249	3461.37	314.143	3461.37	583.452
3461.47	76.9088	3461.47	811.117	3461.47	643.476	3461.47	-208.361
3461.56	1570.61	3461.56	1794.27	3461.56	856.724	3461.56	-260.279
3461.66	-1274.12	3461.66	1320.29	3461.66	-328.51	3461.66	-931.099
3461.76	-1166.86	3461.76	-128.308	3461.76	-2450.15	3461.76	592.328
3461.86	1286.51	3461.86	652.468	3461.86	-1902.07	3461.86	-389.511
3461.96	2075.94	3461.96	1018.9	3461.96	-723.379	3461.96	-339.501
3462.05	-54.561	3462.05	1300.12	3462.05	-77.0731	3462.05	1473.76
3462.15	-706.859	3462.15	1194.68	3462.15	2150.74	3462.15	2638.39
3462.25	-491.249	3462.25	1061.55	3462.25	560.36	3462.25	1458.02
3462.35	1177.14	3462.35	484.254	3462.35	1230.09	3462.35	-587.508
3462.44	719.435	3462.44	181.768	3462.44	691.101	3462.44	-160.647
3462.54	727.194	3462.54	-11.0061	3462.54	104.123	3462.54	127.158
3462.64	119.123	3462.64	340.513	3462.64	-556.522	3462.64	-298.412
3462.74	-1503.9	3462.74	903.996	3462.74	-363.361	3462.74	742.018
3462.83	-341.886	3462.83	1364.16	3462.83	472.67	3462.83	994.766
3462.93	1664.82	3462.93	156.289	3462.93	1948.23	3462.93	58.5767
3463.03	3403.98	3463.03	94.5294	3463.03	-1595.29	3463.03	-1028.34
3463.13	10.8627	3463.13	1172.49	3463.13	-504.768	3463.13	-988.933
3463.23	-387.14	3463.23	156.345	3463.23	-266.95	3463.23	921.995
3463.32	542.7	3463.32	-1071.76	3463.32	247.652	3463.32	-1303.99
3463.42	1679.29	3463.42	-1625.63	3463.42	193.042	3463.42	-323.002
3463.52	-305.27	3463.52	-763.896	3463.52	-935.247	3463.52	897.91
3463.62	-97.3936	3463.62	-2312.61	3463.62	-644.963	3463.62	-532.941
3463.71	122.645	3463.71	-494.372	3463.71	-1191.75	3463.71	-1503.07
3463.81	1002.73	3463.81	1710.52	3463.81	818.439	3463.81	-1022.06
3463.91	2256.52	3463.91	866.935	3463.91	123.195	3463.91	-1793.7
3464.01	741.848	3464.01	175.668	3464.01	1612.16	3464.01	-1121.61
3464.11	-1471.57	3464.11	-1346.42	3464.11	1231.67	3464.11	-1256.3
3464.2	-1747.96	3464.2	-1947.15	3464.2	938.238	3464.2	303.274
3464.3	-547.234	3464.3	-928.837	3464.3	73.3695	3464.3	1952.02
3464.4	-543.895	3464.4	-854.255	3464.4	2033.34	3464.4	1428.81
3464.5	-171.282	3464.5	1436.92	3464.5	842.556	3464.5	1255.9
3464.59	1655.22	3464.59	1554.1	3464.59	846	3464.59	697.647
3464.69	1079.21	3464.69	2689.58	3464.69	-1261.09	3464.69	-183.303
3464.79	1786.83	3464.79	1308.1	3464.79	174.333	3464.79	-306.285
3464.89	1638.7	3464.89	492.211	3464.89	-1506.4	3464.89	-1343.27
3464.99	1534.8	3464.99	695.679	3464.99	-1915.9	3464.99	-354.813
3465.08	-153.454	3465.08	-278.917	3465.08	-270.663	3465.08	637.882
3465.18	-1399.46	3465.18	-1267.36	3465.18	84.3635	3465.18	1024.43
3465.28	-1652.62	3465.28	-1952.23	3465.28	1195	3465.28	1260.26
3465.38	764.283	3465.38	-735.797	3465.38	2036.68	3465.38	2266.8
3465.47	1141.33	3465.47	1146.36	3465.47	2024.53	3465.47	185.253
3465.57	1873.27	3465.57	233.545	3465.57	1956.56	3465.57	-134.12
3465.67	25.8076	3465.67	391.211	3465.67	184.307	3465.67	182.375
3465.77	-607.685	3465.77	329.456	3465.77	627.52	3465.77	135.831
3465.86	185.071	3465.86	355.048	3465.86	-496.253	3465.86	-80.5406
3465.96	-1722.08	3465.96	2251.06	3465.96	143.418	3465.96	-2581.38
3466.06	-833.14	3466.06	-1703.84	3466.06	-1853.15	3466.06	-175.697
3466.16	-68.0277	3466.16	-190.229	3466.16	-30.427	3466.16	608.967
3466.26	-1869.05	3466.26	1994.43	3466.26	648.289	3466.26	-835.645
3466.35	-1133.78	3466.35	1889.01	3466.35	223.197	3466.35	1321.64
3466.45	-987.81	3466.45	3066.04	3466.45	-471.975	3466.45	-950.951
3466.55	-924.756	3466.55	3778.66	3466.55	-959.549	3466.55	129.935
3466.65	-920.302	3466.65	18.6893	3466.65	-1528.61	3466.65	823.338
3466.74	-1965.08	3466.74	104.995	3466.74	-1567.53	3466.74	1110.15
3466.84	-2009.27	3466.84	1054.08	3466.84	-1479.21	3466.84	94.4371
3466.94	166.614	3466.94	1834.87	3466.94	-995.773	3466.94	-1103.84
3467.04	1460.22	3467.04	2344.05	3467.04	-2039.15	3467.04	-185.351
3467.14	-716.698	3467.14	-591.483	3467.14	-1775.57	3467.14	226.776
3467.23	336.988	3467.23	-1003.67	3467.23	286.038	3467.23	808.739
3467.33	-823.874	3467.33	-1007.89	3467.33	901.173	3467.33	-1116.71
3467.43	-2110.77	3467.43	-820.391	3467.43	1343.32	3467.43	-478.481
3467.53	-1361.13	3467.53	-619.039	3467.53	1238.6	3467.53	-339.158
3467.62	1394.11	3467.62	976.604	3467.62	1691.94	3467.62	-310.221
3467.72	1766.74	3467.72	1594.43	3467.72	-477.557	3467.72	100.874
3467.82	-325.042	3467.82	371.671	3467.82	581.814	3467.82	-188.673
3467.92	2360.54	3467.92	1541.25	3467.92	-299.715	3467.92	0.54077
3468.02	-442.154	3468.02	1532.77	3468.02	-408.89	3468.02	-1441.85
3468.11	179.247	3468.11	1627.61	3468.11	-2351.8	3468.11	871.592
3468.21	-107.06	3468.21	1372.02	3468.21	222.162	3468.21	724.351
3468.31	-299.39	3468.31	1459.41	3468.31	3277.16	3468.31	2479.42
3468.41	2113.11	3468.41	2805.81	3468.41	1807.48	3468.41	3544.46
3468.5	-1429.24	3468.5	-417.311	3468.5	2518.65	3468.5	483.223
3468.6	-1147.26	3468.6	-292.642	3468.6	-187.649	3468.6	-155.514
3468.7	715.759	3468.7	-1423.79	3468.7	-561.283	3468.7	-106.332
3468.8	-783.401	3468.8	-2174.67	3468.8	99.7186	3468.8	489.568
3468.9	1096.2	3468.9	-285.034	3468.9	-1258.31	3468.9	-1347.63
3468.99	2111.21	3468.99	-2082.97	3468.99	384.848	3468.99	126.159
3469.09	980.219	3469.09	-320.083	3469.09	-271.156	3469.09	330.332
3469.19	-2762.23	3469.19	-956.993	3469.19	199.005	3469.19	1915.62
3469.29	585.633	3469.29	-282.691	3469.29	489.499	3469.29	164.465
3469.38	1654.83	3469.38	-2565.26	3469.38	-329.402	3469.38	-1166.3
3469.48	-445.778	3469.48	-1841.96	3469.48	-1066.83	3469.48	-499.227
3469.58	1349.8	3469.58	-397.55	3469.58	-922.555	3469.58	1807.95
3469.68	-750.803	3469.68	-747.927	3469.68	324.442	3469.68	3141.69
3469.78	1740.22	3469.78	-948.113	3469.78	-2.23369	3469.78	671.904
3469.87	29.9046	3469.87	-1122.73	3469.87	1716.93	3469.87	1722.28
3469.97	2365.04	3469.97	-586.885	3469.97	206.1	3469.97	2564.6
3470.07	1124.61	3470.07	-170.34	3470.07	-748.918	3470.07	-470.97
3470.17	1244.09	3470.17	-769.955	3470.17	809.518	3470.17	-75.5818
3470.26	735.586	3470.26	626.535	3470.26	874.633	3470.26	1119.19
3470.36	232.614	3470.36	-524.821	3470.36	801.385	3470.36	1428.66
3470.46	1676.64	3470.46	-1086.08	3470.46	335.295	3470.46	409.095
3470.56	3069.8	3470.56	276.342	3470.56	-347.317	3470.56	-1431.05
3470.66	2676.29	3470.66	-144.314	3470.66	-682.83	3470.66	-98.2113
3470.75	1753.19	3470.75	453.319	3470.75	-531.718	3470.75	538.256
3470.85	14.1484	3470.85	251.027	3470.85	-1041.31	3470.85	625.937
3470.95	1155.25	3470.95	-231.394	3470.95	852.106	3470.95	1244.45
3471.05	624.656	3471.05	-446.458	3471.05	1870.52	3471.05	2144.31
3471.14	132.762	3471.14	380.201	3471.14	955.845	3471.14	370.093
3471.24	53.262	3471.24	282.303	3471.24	-1367.35	3471.24	700.948
3471.34	-905.198	3471.34	-62.7077	3471.34	-2316.61	3471.34	-276.015
3471.44	3152.53	3471.44	65.219	3471.44	945.219	3471.44	-1106.43
3471.53	1793.85	3471.53	140.96	3471.53	6.08612	3471.53	-1741.46
3471.63	-95.5203	3471.63	-1179.72	3471.63	686.435	3471.63	469.576
3471.73	-62.2247	3471.73	453.284	3471.73	-749.341	3471.73	-578.372
3471.83	582.478	3471.83	92.3154	3471.83	535.941	3471.83	695.318
3471.93	-771.766	3471.93	-780.987	3471.93	-458.94	3471.93	25.331
3472.02	-2036.45	3472.02	-115.132	3472.02	1003.88	3472.02	-1877.06
3472.12	-587.937	3472.12	171.535	3472.12	-1052.32	3472.12	563.45
3472.22	283.444	3472.22	-586.714	3472.22	-1125.19	3472.22	1024.18
3472.32	823.142	3472.32	961.103	3472.32	776.334	3472.32	-116.972
3472.41	218.532	3472.41	2424.78	3472.41	-1909.3	3472.41	661.198
3472.51	-439.139	3472.51	-2148.85	3472.51	-544.562	3472.51	-86.0359
3472.61	7.71029	3472.61	-1524.5	3472.61	-579.355	3472.61	922.632
3472.71	-1893.76	3472.71	1539.06	3472.71	-422.129	3472.71	2061.94
3472.81	-365.604	3472.81	2288.04	3472.81	-1380.98	3472.81	926.362
3472.9	733.578	3472.9	1816.36	3472.9	534.153	3472.9	158.106
3473	-1670.93	3473	372.2	3473	2309.8	3473	-431.765
3473.1	-2848.19	3473.1	303.163	3473.1	200.363	3473.1	-625.592
3473.2	-801.471	3473.2	1950.1	3473.2	415.837	3473.2	-1211.03
3473.29	293.329	3473.29	712.611	3473.29	220.648	3473.29	-33.1402
3473.39	1956.42	3473.39	-835.898	3473.39	207.419	3473.39	216.998
3473.49	1161.74	3473.49	46.284	3473.49	2006.77	3473.49	-281.222
3473.59	-539.536	3473.59	-826.902	3473.59	619.702	3473.59	-666.845
3473.69	-238.528	3473.69	-1703.27	3473.69	-87.5723	3473.69	1119.6
3473.78	-2115.57	3473.78	257.951	3473.78	1540.13	3473.78	1483.68
3473.88	-252.291	3473.88	-343.578	3473.88	2222.57	3473.88	2584.59
3473.98	1379.92	3473.98	840.105	3473.98	912.828	3473.98	1509.38
3474.08	-1449.02	3474.08	-589.032	3474.08	2020.61	3474.08	596.647
3474.17	-491.205	3474.17	-267.039	3474.17	159.648	3474.17	-596.217
3474.27	297.47	3474.27	-2881.66	3474.27	749.764	3474.27	-877.036
3474.37	1186.78	3474.37	-1580.75	3474.37	-237.044	3474.37	283.913
3474.47	165.605	3474.47	-3047.09	3474.47	-119.929	3474.47	1249.67
3474.56	-107.054	3474.56	-283.69	3474.56	845.499	3474.56	62.6872
3474.66	84.6622	3474.66	-2.0876	3474.66	11.8644	3474.66	876.869
3474.76	-67.4433	3474.76	-767.511	3474.76	650.501	3474.76	-888.356
3474.86	417.319	3474.86	1504.92	3474.86	414.288	3474.86	-2047.2
3474.96	-2.28095	3474.96	443.442	3474.96	-193.418	3474.96	-593.31
3475.05	-1217.9	3475.05	-947.147	3475.05	-257.447	3475.05	60.3462
3475.15	-663.403	3475.15	-1199.06	3475.15	1320.43	3475.15	-320.85
3475.25	535.695	3475.25	361.939	3475.25	621.622	3475.25	1629.35
3475.35	-637.818	3475.35	2090.21	3475.35	1427.53	3475.35	1387.72
3475.44	728.315	3475.44	1148.17	3475.44	897.708	3475.44	740.909
3475.54	1114.92	3475.54	192.328	3475.54	1638.24	3475.54	767.443
3475.64	1572.31	3475.64	-2204.64	3475.64	45.2208	3475.64	199.783
3475.74	2379.12	3475.74	1153.46	3475.74	1454.72	3475.74	-1299.64
3475.84	290.377	3475.84	960.384	3475.84	93.2027	3475.84	-180.897
3475.93	-730.283	3475.93	-361.707	3475.93	1396.15	3475.93	771.631
3476.03	-2037.23	3476.03	-899.783	3476.03	-626.519	3476.03	1181.13
3476.13	-2543.65	3476.13	-987.243	3476.13	207.261	3476.13	2177.09
3476.23	-389.894	3476.23	-1225.9	3476.23	-148.387	3476.23	945.285
3476.32	-1435.72	3476.32	1311.3	3476.32	360.192	3476.32	-668.182
3476.42	322.372	3476.42	590.259	3476.42	436.172	3476.42	346.318
3476.52	466.367	3476.52	-296.857	3476.52	-120.15	3476.52	203.372
3476.62	-168.995	3476.62	374.44	3476.62	-358.937	3476.62	-849.628
3476.72	2573.4	3476.72	-421.958	3476.72	428.533	3476.72	-69.6122
3476.81	2926.67	3476.81	508.356	3476.81	452.05	3476.81	206.945
3476.91	-136.295	3476.91	1385.52	3476.91	1865.76	3476.91	59.7603
3477.01	819.795	3477.01	710.877	3477.01	1195.37	3477.01	832.93
3477.11	-1483.31	3477.11	233.429	3477.11	516.918	3477.11	-30.6959
3477.2	-68.0567	3477.2	1030.06	3477.2	-959.719	3477.2	-692.412
3477.3	1317.52	3477.3	49.0984	3477.3	1459.8	3477.3	2110
3477.4	-1224.96	3477.4	37.6022	3477.4	-200.091	3477.4	2564.6
3477.5	-3027.56	3477.5	1304.49	3477.5	877.879	3477.5	233.157
3477.6	-1331.75	3477.6	1648.1	3477.6	-1718.09	3477.6	-557.149
3477.69	-169.659	3477.69	1350.74	3477.69	-708.613	3477.69	-509.892
3477.79	24.2163	3477.79	1753.46	3477.79	-756.633	3477.79	1042.82
3477.89	-1449.95	3477.89	364.883	3477.89	-596.367	3477.89	269.993
3477.99	89.054	3477.99	726.679	3477.99	-436.335	3477.99	-420.504
3478.08	36.3897	3478.08	-524.869	3478.08	-613.306	3478.08	-786.233
3478.18	-2520.01	3478.18	357.513	3478.18	299.447	3478.18	144.611
3478.28	-1982.36	3478.28	1909.29	3478.28	-452.274	3478.28	1589.06
3478.38	332.623	3478.38	2734.1	3478.38	1606.29	3478.38	2142.02
3478.48	1973.85	3478.48	1731.69	3478.48	618.204	3478.48	716.954
3478.57	1531.75	3478.57	1926.11	3478.57	760.436	3478.57	318.783
3478.67	1592.49	3478.67	2231.03	3478.67	846.177	3478.67	-1847.66
3478.77	1165.61	3478.77	762.334	3478.77	2466.79	3478.77	-1384.15
3478.87	1164.55	3478.87	-1281.5	3478.87	942.471	3478.87	3206.59
3478.96	646.509	3478.96	-1933.95	3478.96	-1507.51	3478.96	829.146
3479.06	1937.04	3479.06	796.16	3479.06	1045.77	3479.06	963.372
3479.16	1787.45	3479.16	-2163.55	3479.16	3317.09	3479.16	1401.34
3479.26	2409.05	3479.26	-1309.78	3479.26	1678.86	3479.26	2531.82
3479.35	634.971	3479.35	-1161.46	3479.35	1283.1	3479.35	2144.64
3479.45	-1158.16	3479.45	-246.16	3479.45	3426.82	3479.45	2159.27
3479.55	-707.204	3479.55	-37.4251	3479.55	3445.32	3479.55	775.101
3479.65	21.9009	3479.65	-979.076	3479.65	2647.8	3479.65	3742.35
3479.75	-639.893	3479.75	-1922.2	3479.75	4307.51	3479.75	3435.23
3479.84	-321.657	3479.84	1696.75	3479.84	4432.59	3479.84	5965.36
3479.94	819.379	3479.94	1223.86	3479.94	5539.48	3479.94	6770.56
3480.04	1725.15	3480.04	1028.8	3480.04	6613.9	3480.04	7045.56
3480.14	1166.66	3480.14	1415.72	3480.14	7406.2	3480.14	11963.6
3480.23	2205.36	3480.23	942.499	3480.23	9375.73	3480.23	15537.1
3480.33	3772.79	3480.33	2002.45	3480.33	12173.6	3480.33	18755.7
3480.43	2963.37	3480.43	1517.17	3480.43	18626.3	3480.43	26283.2
3480.53	2824.59	3480.53	4126.82	3480.53	23932.3	3480.53	33349
3480.63	3810.25	3480.63	3937.86	3480.63	29529	3480.63	40022.9
3480.72	7396.51	3480.72	5645.05	3480.72	35782.8	3480.72	47859.9
3480.82	10149.6	3480.82	7539.72	3480.82	41217.3	3480.82	59129.8
3480.92	10323.6	3480.92	7261.09	3480.92	47682.8	3480.92	67940
3481.02	10067.9	3481.02	10034.3	3481.02	54293.3	3481.02	74314.6
3481.11	10441.2	3481.11	10376.8	3481.11	58914.3	3481.11	80627
3481.21	9729.45	3481.21	9865.94	3481.21	59767.1	3481.21	81378.7
3481.31	9297.29	3481.31	10499.3	3481.31	58382.4	3481.31	78504.1
3481.41	7674.5	3481.41	9874.21	3481.41	55067	3481.41	72259.3
3481.51	7828.82	3481.51	8214.35	3481.51	47062.6	3481.51	61759.4
3481.6	6213.56	3481.6	7828.79	3481.6	33495.5	3481.6	47905.1
3481.7	4876.55	3481.7	2504.47	3481.7	20438.2	3481.7	27649.2
3481.8	2065.63	3481.8	-192.859	3481.8	6951.64	3481.8	7378.5
3481.9	-860.086	3481.9	-279.895	3481.9	-7088.02	3481.9	-13836.8
3481.99	-5158.02	3481.99	-3898.31	3481.99	-21752.2	3481.99	-32996.9
3482.09	-9481.23	3482.09	-6571.49	3482.09	-35233.2	3482.09	-50288.6
3482.19	-10513.9	3482.19	-8951.75	3482.19	-46850.8	3482.19	-64742.8
3482.29	-9777.21	3482.29	-7756.14	3482.29	-55874.2	3482.29	-74259.7
3482.39	-10599.8	3482.39	-8429.58	3482.39	-59974.3	3482.39	-78503.7
3482.48	-10170.8	3482.48	-8792.65	3482.48	-61031.1	3482.48	-80667.6
3482.58	-8928.22	3482.58	-10106.7	3482.58	-55821.6	3482.58	-78409.5
3482.68	-9866.87	3482.68	-9670.4	3482.68	-52564.2	3482.68	-72553.6
3482.78	-9754.14	3482.78	-6902.2	3482.78	-47190.8	3482.78	-69057.8
3482.87	-7774.47	3482.87	-7771.34	3482.87	-40590.9	3482.87	-58979.8
3482.97	-6486.43	3482.97	-6611.26	3482.97	-34467.9	3482.97	-47355.1
3483.07	-4897.12	3483.07	-1967.67	3483.07	-29439.4	3483.07	-38138.5
3483.17	-6249.5	3483.17	-890.882	3483.17	-23096	3483.17	-32043.8
3483.26	-4916.66	3483.26	-3206.91	3483.26	-18641	3483.26	-24761.5
3483.36	-2888.92	3483.36	-1630.16	3483.36	-14892	3483.36	-17568
3483.46	-1138.64	3483.46	-1102.71	3483.46	-11625.6	3483.46	-12309.9
3483.56	-753.785	3483.56	-1092.3	3483.56	-6359.7	3483.56	-10455.8
3483.66	769.297	3483.66	-1111.38	3483.66	-4956.81	3483.66	-8793.46
3483.75	-2883.43	3483.75	-1357.84	3483.75	-4837.67	3483.75	-6016.77
3483.85	-3495.02	3483.85	-1516.14	3483.85	-1199.72	3483.85	-4087.67
3483.95	-1794.74	3483.95	320.148	3483.95	-1665.36	3483.95	-4125.96
3484.05	-587.479	3484.05	598.546	3484.05	-478.256	3484.05	-3774.54
3484.14	1257.58	3484.14	-179.435	3484.14	-1747.34	3484.14	-3676.06
3484.24	535.115	3484.24	1546.17	3484.24	-1709.68	3484.24	-1914.68
3484.34	2444.3	3484.34	-747.579	3484.34	-514.23	3484.34	-2037.93
3484.44	298.139	3484.44	-442.299	3484.44	-1233.73	3484.44	-2226.96
3484.54	997.469	3484.54	-810.685	3484.54	1127.75	3484.54	-1601.94
3484.63	-1248.98	3484.63	-42.0198	3484.63	889.185	3484.63	-2935
3484.73	-643.681	3484.73	442.623	3484.73	1612.51	3484.73	-121.239
3484.83	-68.033	3484.83	-673.07	3484.83	-1173.11	3484.83	1224.79
3484.93	508.338	3484.93	44.012	3484.93	-547.424	3484.93	338.641
3485.02	-1095.21	3485.02	-2746.04	3485.02	-385.734	3485.02	221.862
3485.12	-45.3565	3485.12	-1464.33	3485.12	156.566	3485.12	-268.936
3485.22	42.9118	3485.22	-257.574	3485.22	1385.38	3485.22	1663.54
3485.32	1927.97	3485.32	169.7	3485.32	-349.329	3485.32	265.366
3485.42	-1290.4	3485.42	1111.58	3485.42	751.779	3485.42	531.566
3485.51	1050.24	3485.51	835.24	3485.51	384.368	3485.51	1643.65
3485.61	2178.91	3485.61	1976.94	3485.61	1970.53	3485.61	2474.86
3485.71	2210.78	3485.71	4692.69	3485.71	1821.23	3485.71	3064.85
3485.81	4023.96	3485.81	4974.54	3485.81	4392.27	3485.81	3942.93
3485.9	3964.64	3485.9	5613.31	3485.9	5776.31	3485.9	5382.11
3486	3840.89	3486	6401.22	3486	6918.33	3486	7880.57
3486.1	5540.99	3486.1	7733.53	3486.1	8292.41	3486.1	10388.1
3486.2	6142.83	3486.2	6399.19	3486.2	11349	3486.2	11041.2
3486.3	7052.28	3486.3	8424.83	3486.3	12879	3486.3	13180
3486.39	7623.85	3486.39	11295.8	3486.39	12302.9	3486.39	13978.6
3486.49	9830.15	3486.49	9577.99	3486.49	10574.1	3486.49	14627.6
3486.59	10250.6	3486.59	10212.1	3486.59	13070.5	3486.59	16595.5
3486.69	7188.98	3486.69	9669.72	3486.69	13395.2	3486.69	15866.1
3486.78	7369.13	3486.78	10264.1	3486.78	13152.5	3486.78	15071.1
3486.88	6368.26	3486.88	9591.65	3486.88	9775.51	3486.88	13581.8
3486.98	3210.68	3486.98	5260.24	3486.98	7369.4	3486.98	8259.1
3487.08	1564.02	3487.08	1935.72	3487.08	-267.099	3487.08	4177.02
3487.18	-1660.77	3487.18	-817.247	3487.18	-4722.78	3487.18	-3108.2
3487.27	-4343.59	3487.27	-3287.63	3487.27	-4777.45	3487.27	-6299.47
3487.37	-4659.33	3487.37	-4840.15	3487.37	-7130.28	3487.37	-10320.5
3487.47	-7519.22	3487.47	-9062.03	3487.47	-11368.8	3487.47	-14726.4
3487.57	-9763.82	3487.57	-10452.4	3487.57	-15032.1	3487.57	-16064.3
3487.66	-10118.4	3487.66	-11807.3	3487.66	-17299.4	3487.66	-16285.8
3487.76	-9659.06	3487.76	-11213.7	3487.76	-17048.3	3487.76	-15485.6
3487.86	-9191.73	3487.86	-9688.77	3487.86	-13729.5	3487.86	-14008.1
3487.96	-8691.83	3487.96	-9239.71	3487.96	-11138.4	3487.96	-15457.5
3488.05	-6348.4	3488.05	-7798.95	3488.05	-10643.6	3488.05	-12355
3488.15	-5198.01	3488.15	-7384.52	3488.15	-10760.7	3488.15	-9193.17
3488.25	-6183.78	3488.25	-3904.1	3488.25	-7285.03	3488.25	-8479.88
3488.35	-6513.98	3488.35	-4627.72	3488.35	-4848.18	3488.35	-6475.09
3488.45	-4533.77	3488.45	-3825.5	3488.45	-6084.61	3488.45	-5644.86
3488.54	-1936.54	3488.54	-1885	3488.54	-4272.99	3488.54	-3528.73
3488.64	-2810.76	3488.64	-271.824	3488.64	-2656.68	3488.64	-2194.55
3488.74	-1973.51	3488.74	108.424	3488.74	-3777.47	3488.74	-3133.03
3488.84	-446.33	3488.84	33.3415	3488.84	-1240.48	3488.84	-2171.39
3488.93	-1128.92	3488.93	214.07	3488.93	-64.0716	3488.93	-59.9742
3489.03	-2824.74	3489.03	-1315.71	3489.03	793.507	3489.03	-220.959
3489.13	-2230.67	3489.13	-1192.11	3489.13	1839.5	3489.13	-1456.71
3489.23	-1977.62	3489.23	526.974	3489.23	-15.7137	3489.23	988.715
3489.33	409.429	3489.33	-124.431	3489.33	148.221	3489.33	2051.28
3489.42	-102.879	3489.42	724.979	3489.42	-514.285	3489.42	229.398
3489.52	1191.13	3489.52	-2294.8	3489.52	144.929	3489.52	954.047
3489.62	-331.564	3489.62	-958.191	3489.62	664.019	3489.62	2796.44
3489.72	-775.22	3489.72	-1586.79	3489.72	1561.55	3489.72	1894.8
3489.81	-1569.46	3489.81	-1096.72	3489.81	2581.46	3489.81	1366.81
3489.91	1335.09	3489.91	-341.466	3489.91	606.347	3489.91	751.817
3490.01	2603.07	3490.01	-181.221	3490.01	-860.933	3490.01	2648.06
3490.11	-1537.61	3490.11	28.7557	3490.11	2260.47	3490.11	2309.73
3490.21	-2169.98	3490.21	-962.847	3490.21	1495.23	3490.21	1427.24
3490.3	-2857.28	3490.3	-42.3885	3490.3	-1290.22	3490.3	-600.958
3490.4	-1562.86	3490.4	31.5035	3490.4	-1352.26	3490.4	-968.914
3490.5	-713.474	3490.5	1454.21	3490.5	-1845.99	3490.5	-2076.71
3490.6	-1454.48	3490.6	-1107.43	3490.6	1310.21	3490.6	-1462.53
3490.69	-1428.64	3490.69	-2293.45	3490.69	1095.07	3490.69	-888.448
3490.79	-507.615	3490.79	-2479.77	3490.79	-900.822	3490.79	-1497.58
3490.89	1456.79	3490.89	-991.007	3490.89	2116.38	3490.89	371.575
3490.99	2156.08	3490.99	-885.198	3490.99	1349.67	3490.99	490.927
3491.08	-151.06	3491.08	349.341	3491.08	1313.68	3491.08	-1247.78
3491.18	-739.186	3491.18	-874.789	3491.18	-651.216	3491.18	755.205
3491.28	70.0007	3491.28	-1910.63	3491.28	-141.945	3491.28	527.618
3491.38	1040.45	3491.38	-323.202	3491.38	-1625.03	3491.38	854.076
3491.48	1321.98	3491.48	-913.135	3491.48	-358.045	3491.48	971.468
3491.57	913.496	3491.57	-933.365	3491.57	-61.9962	3491.57	-1387.6
3491.67	1020.15	3491.67	-584.109	3491.67	-310.505	3491.67	284.252
3491.77	170.393	3491.77	-699.356	3491.77	-116.92	3491.77	390.509
3491.87	-1849.15	3491.87	-1079.91	3491.87	581.316	3491.87	118.063
3491.96	-1618.8	3491.96	244.79	3491.96	1261.96	3491.96	75.3197
3492.06	-1033.54	3492.06	-414.942	3492.06	813.477	3492.06	-334.201
3492.16	-597.535	3492.16	570.97	3492.16	766.045	3492.16	-1231.5
3492.26	1184.02	3492.26	274.419	3492.26	500.165	3492.26	-207.996
3492.36	-668.593	3492.36	448.642	3492.36	619.546	3492.36	-1295.63
3492.45	-681.477	3492.45	9.2932	3492.45	-699.585	3492.45	69.1494
3492.55	390.227	3492.55	-975.457	3492.55	-2049.84	3492.55	1378.92
3492.65	966.603	3492.65	-236.813	3492.65	-789.437	3492.65	-974.595
3492.75	-2207.28	3492.75	435.767	3492.75	-466.538	3492.75	-35.1158
3492.84	-4177.19	3492.84	-58.0335	3492.84	-1202.91	3492.84	-673.236
3492.94	-1544.45	3492.94	-89.6008	3492.94	-661.485	3492.94	-1041.89
3493.04	-8.50673	3493.04	7.69321	3493.04	321.905	3493.04	423.814
3493.14	1329.58	3493.14	177.452	3493.14	2173.87	3493.14	1199.84
3493.24	-327.347	3493.24	22.4374	3493.24	594.35	3493.24	1049.85
3493.33	-357.756	3493.33	-2067.82	3493.33	741.096	3493.33	-501.429
3493.43	2199.16	3493.43	-2143.71	3493.43	-940.459	3493.43	-1285.98
3493.53	881.128	3493.53	-313.825	3493.53	1047.88	3493.53	-1048.64
3493.63	-1122.09	3493.63	98.5896	3493.63	1637.16	3493.63	1987.09
3493.72	1027.73	3493.72	-133.108	3493.72	-609.803	3493.72	196.51
3493.82	1431.07	3493.82	1269.47	3493.82	1325.26	3493.82	923.809
3493.92	380.89	3493.92	1960.81	3493.92	965.681	3493.92	1119.22
3494.02	358.178	3494.02	-690.031	3494.02	-1762.19	3494.02	436.718
3494.12	1374	3494.12	-346.453	3494.12	-225.255	3494.12	1946.47
3494.21	1125.39	3494.21	410.714	3494.21	430.358	3494.21	-357.525
3494.31	1983.96	3494.31	406.651	3494.31	525.227	3494.31	-396.436
3494.41	1810.39	3494.41	659.692	3494.41	56.2164	3494.41	1102.85
3494.51	-398.076	3494.51	-148.771	3494.51	153.04	3494.51	1213.92
3494.6	-45.281	3494.6	407.79	3494.6	489.05	3494.6	-420.501
3494.7	-140.562	3494.7	-825.46	3494.7	374.005	3494.7	320.338
3494.8	436.261	3494.8	-668.844	3494.8	876.873	3494.8	-1202.49
3494.9	-609.862	3494.9	-326.86	3494.9	1288.85	3494.9	162.037
3495	678.308	3495	2097.75	3495	1018.55	3495	1415.68
3495.09	1142.36	3495.09	1410.52	3495.09	1760.92	3495.09	17.3827
3495.19	796.097	3495.19	2062.14	3495.19	18.7333	3495.19	-1.37373
3495.29	-124.146	3495.29	838.7	3495.29	-261.265	3495.29	1657.7
3495.39	-177.522	3495.39	-753.57	3495.39	1639.33	3495.39	2714.94
3495.48	-1490.25	3495.48	323.906	3495.48	2186.33	3495.48	2757.38
3495.58	1369.51	3495.58	2311.14	3495.58	1552.93	3495.58	2659.89
3495.68	1237.91	3495.68	918.847	3495.68	971.923	3495.68	3175.23
3495.78	720.484	3495.78	1095.76	3495.78	2509.37	3495.78	3451.7
3495.87	-1461.6	3495.87	1674.98	3495.87	2674.08	3495.87	5525.26
3495.97	1379.02	3495.97	457.399	3495.97	4951.04	3495.97	4023.24
3496.07	-410.826	3496.07	866.961	3496.07	6644.9	3496.07	4529.97
3496.17	1256.52	3496.17	2017.82	3496.17	8515.68	3496.17	7694.73
3496.27	900.588	3496.27	611.37	3496.27	10132.4	3496.27	12810.7
3496.36	1091.81	3496.36	1841.29	3496.36	14065.3	3496.36	16770.7
3496.46	4061.66	3496.46	3988.13	3496.46	19065.8	3496.46	21640.3
3496.56	4466.92	3496.56	5923.23	3496.56	22174.4	3496.56	27209.1
3496.66	4514.22	3496.66	4671.84	3496.66	25837.7	3496.66	33889.5
3496.75	4455.99	3496.75	6316.41	3496.75	35155.4	3496.75	43092.3
3496.85	6053.15	3496.85	7586.74	3496.85	39877.1	3496.85	52478.4
3496.95	5623.25	3496.95	8459.02	3496.95	44677.1	3496.95	62737.3
3497.05	6624.28	3497.05	8416.71	3497.05	53358.1	3497.05	70471.8
3497.15	10273.4	3497.15	10411.2	3497.15	55880.9	3497.15	76411.1
3497.24	11094.3	3497.24	11382.5	3497.24	59532.4	3497.24	81975.3
3497.34	11471.4	3497.34	11060.6	3497.34	62657.5	3497.34	84488.5
3497.44	9894.55	3497.44	10636.1	3497.44	60653.2	3497.44	77450.2
3497.54	7296.89	3497.54	7752.48	3497.54	53774	3497.54	70378.4
3497.63	7103.86	3497.63	6855.37	3497.63	44521.1	3497.63	57381.7
3497.73	7033.9	3497.73	4666.74	3497.73	31292.8	3497.73	41099
3497.83	3639.88	3497.83	2847.74	3497.83	16420.5	3497.83	22194.5
3497.93	1301.7	3497.93	721.036	3497.93	2050.06	3497.93	2756.46
3498.03	-652.842	3498.03	-1821.51	3498.03	-11233	3498.03	-18625.3
3498.12	-3475.32	3498.12	-3362.94	3498.12	-26523.3	3498.12	-37652.8
3498.22	-5807.9	3498.22	-4431.33	3498.22	-42208	3498.22	-54678.7
3498.32	-8332.24	3498.32	-7263.42	3498.32	-52002.3	3498.32	-67572.3
3498.42	-11233.9	3498.42	-9393.98	3498.42	-58594.7	3498.42	-79476.8
3498.51	-11920.3	3498.51	-9988.59	3498.51	-61555.6	3498.51	-83180
3498.61	-10189.7	3498.61	-8646.16	3498.61	-60477.9	3498.61	-82098.8
3498.71	-9327.89	3498.71	-8500.16	3498.71	-58568.7	3498.71	-77589.7
3498.81	-10405	3498.81	-8856.61	3498.81	-55613.5	3498.81	-72252.6
3498.91	-10046.7	3498.91	-10289	3498.91	-48678.1	3498.91	-62716.6
3499	-4749	3499	-8688.66	3499	-40835.6	3499	-53443.2
3499.1	-3221.58	3499.1	-6512.8	3499.1	-30830.7	3499.1	-45373.1
3499.2	-3948.17	3499.2	-4667.58	3499.2	-25878.5	3499.2	-35717.1
3499.3	-2952.01	3499.3	-2175.74	3499.3	-20982.7	3499.3	-27260.3
3499.39	-695.108	3499.39	-1848.53	3499.39	-16608.1	3499.39	-22531.6
3499.49	-1505.06	3499.49	-951.986	3499.49	-12045.9	3499.49	-15252.2
3499.59	-2049.85	3499.59	-1236.65	3499.59	-6903.71	3499.59	-10749.9
3499.69	-1174.36	3499.69	-1898.24	3499.69	-6529.02	3499.69	-8698.24
3499.78	1544.55	3499.78	27.8038	3499.78	-2520.16	3499.78	-7139.46
3499.88	-777.708	3499.88	1485.85	3499.88	-456.777	3499.88	-4816.98
3499.98	260.802	3499.98	-373.412	3499.98	-1318.86	3499.98	-4551.12
3500.08	902.018	3500.08	830.934	3500.08	-1365.47	3500.08	-1470.45
3500.18	576.193	3500.18	-496.471	3500.18	-1736.32	3500.18	-406.862
3500.27	-268.223	3500.27	-758.882	3500.27	697.362	3500.27	257.219
3500.37	-751.299	3500.37	1058.58	3500.37	4128.59	3500.37	3349.23
3500.47	516.237	3500.47	2374.56	3500.47	3711.78	3500.47	4405.96
3500.57	4280.4	3500.57	2538.41	3500.57	3675.69	3500.57	4111.64
3500.66	4185.88	3500.66	3400.12	3500.66	8481.54	3500.66	7466.83
3500.76	5476.95	3500.76	8239.46	3500.76	8413.69	3500.76	11529.2
3500.86	6181.32	3500.86	11894	3500.86	11830.4	3500.86	14799
3500.96	9196.75	3500.96	12880.6	3500.96	17194.1	3500.96	20830.8
3501.06	10347	3501.06	14480.3	3501.06	19283	3501.06	23695.1
3501.15	13395	3501.15	17378.3	3501.15	23125.8	3501.15	28757.5
3501.25	17500.3	3501.25	20965.1	3501.25	24446	3501.25	33138.1
3501.35	16463.1	3501.35	23066.9	3501.35	26535.7	3501.35	34569.5
3501.45	18233.6	3501.45	24405.9	3501.45	31890	3501.45	33632.6
3501.54	17318.2	3501.54	24483.6	3501.54	31777	3501.54	31991
3501.64	14976.3	3501.64	21200.1	3501.64	26017.8	3501.64	28625.2
3501.74	11228.1	3501.74	15505.4	3501.74	22563.7	3501.74	24892.5
3501.84	8965.77	3501.84	9624.55	3501.84	14767.5	3501.84	16217.8
3501.94	6955.86	3501.94	5212.34	3501.94	6451.25	3501.94	7126.81
3502.03	917.7	3502.03	-1187.71	3502.03	-2076.03	3502.03	-2144.44
3502.13	-4771.98	3502.13	-7319.13	3502.13	-9057.74	3502.13	-9990.67
3502.23	-11024	3502.23	-13639.6	3502.23	-15533.2	3502.23	-18666.5
3502.33	-13229.5	3502.33	-18611.1	3502.33	-19732	3502.33	-24680.6
3502.42	-14807.5	3502.42	-20705	3502.42	-23098.9	3502.42	-29386.6
3502.52	-16103.7	3502.52	-20835.6	3502.52	-30197.1	3502.52	-32208.6
3502.62	-15304.5	3502.62	-21862.5	3502.62	-29141.2	3502.62	-30385.4
3502.72	-17233	3502.72	-21974.9	3502.72	-26076.5	3502.72	-25868.2
3502.82	-15964.7	3502.82	-19225.5	3502.82	-22393.2	3502.82	-23474.5
3502.91	-15021.5	3502.91	-14850.7	3502.91	-15904.8	3502.91	-20664.6
3503.01	-10508	3503.01	-14089	3503.01	-12374.4	3503.01	-13483.2
3503.11	-4303.85	3503.11	-10267.6	3503.11	-8489.39	3503.11	-6649.34
3503.21	-2865.3	3503.21	-7191.06	3503.21	-1947.88	3503.21	465.807
3503.3	-2415.93	3503.3	-5839.6	3503.3	4533.76	3503.3	9205.65
3503.4	-345.215	3503.4	-2601.25	3503.4	11658.8	3503.4	15742
3503.5	1190.74	3503.5	1365.36	3503.5	19703.3	3503.5	25739.6
3503.6	3753.45	3503.6	720.88	3503.6	25989.1	3503.6	34851.8
3503.7	4104.5	3503.7	2282.08	3503.7	32448	3503.7	42085
3503.79	7081.11	3503.79	4748.3	3503.79	38858.3	3503.79	52458.1
3503.89	5878.46	3503.89	6172.32	3503.89	46733.9	3503.89	63748.3
3503.99	9204.66	3503.99	7937.22	3503.99	51306	3503.99	71064
3504.09	9207.79	3504.09	9287.68	3504.09	55177.7	3504.09	76753.8
3504.18	10177.4	3504.18	8682.56	3504.18	58739.4	3504.18	81629.8
3504.28	10973.5	3504.28	8381.09	3504.28	59276.9	3504.28	80845
3504.38	10946.1	3504.38	8916.72	3504.38	55515.4	3504.38	74791.5
3504.48	7757.35	3504.48	6028.04	3504.48	47474.5	3504.48	65887.7
3504.57	7529.23	3504.57	5213.76	3504.57	37465.5	3504.57	52457.7
3504.67	6498.22	3504.67	4161.17	3504.67	23394.2	3504.67	35193.9
3504.77	1482	3504.77	2054.14	3504.77	9361.1	3504.77	12793.7
3504.87	-134.492	3504.87	115.866	3504.87	-3823.76	3504.87	-7568.94
3504.97	-2963.9	3504.97	-1825.75	3504.97	-20606.1	3504.97	-28059.3
3505.06	-6500.21	3505.06	-5487.99	3505.06	-33555.6	3505.06	-45023.4
3505.16	-8891.83	3505.16	-7908.34	3505.16	-45009.1	3505.16	-60782.3
3505.26	-9146.6	3505.26	-9238.1	3505.26	-52194.7	3505.26	-72748.9
3505.36	-9094.76	3505.36	-10402.8	3505.36	-58061.7	3505.36	-76959.5
3505.45	-11316.3	3505.45	-9242.4	3505.45	-61082.2	3505.45	-81543.3
3505.55	-11471.6	3505.55	-10583.3	3505.55	-58856.4	3505.55	-80780.3
3505.65	-8708.53	3505.65	-8199.5	3505.65	-56176.3	3505.65	-75575.5
3505.75	-7633.29	3505.75	-6093.27	3505.75	-50064.5	3505.75	-68897.1
3505.85	-7750.27	3505.85	-7183.47	3505.85	-40142.1	3505.85	-59577.4
3505.94	-4351.37	3505.94	-6696.18	3505.94	-36697.3	3505.94	-52017.4
3506.04	-3734.54	3506.04	-7443.9	3506.04	-29616.2	3506.04	-41561.8
3506.14	-2904.82	3506.14	-5771.42	3506.14	-24869.6	3506.14	-33622.4
3506.24	-4653.05	3506.24	-4724.7	3506.24	-19485.4	3506.24	-24613.5
3506.33	-3908.51	3506.33	-2112.79	3506.33	-14085.9	3506.33	-19283.4
3506.43	-3359.49	3506.43	-3101.08	3506.43	-13535.8	3506.43	-14415.5
3506.53	-2020.34	3506.53	-2675.4	3506.53	-10150.1	3506.53	-10409.6
3506.63	-2390.47	3506.63	-2000.27	3506.63	-6384.54	3506.63	-8934.61
3506.73	-358.171	3506.73	-1573.08	3506.73	-4247.75	3506.73	-9396.85
3506.82	-742.27	3506.82	-750.873	3506.82	-2942.05	3506.82	-6843.31
3506.92	-1644.21	3506.92	-464.005	3506.92	-2796.41	3506.92	-4776.16
3507.02	-2386.19	3507.02	-270.777	3507.02	-1421.38	3507.02	-3502.09
3507.12	-1893.94	3507.12	209.735	3507.12	-2085.4	3507.12	-1114.69
3507.21	998.49	3507.21	-958.081	3507.21	-1991.91	3507.21	-1845.61
3507.31	20.042	3507.31	1433.79	3507.31	-1525.19	3507.31	-2444.64
3507.41	-399.03	3507.41	1946.33	3507.41	-234.233	3507.41	-1444.09
3507.51	-631.655	3507.51	-578.862	3507.51	861.514	3507.51	-651.917
3507.6	93.6195	3507.6	212.515	3507.6	828.431	3507.6	-537.786
3507.7	890.209	3507.7	-603.741	3507.7	-133.701	3507.7	-1017.23
3507.8	80.5236	3507.8	-1468.66	3507.8	475.901	3507.8	-61.3738
3507.9	716.513	3507.9	78.6487	3507.9	-818.059	3507.9	-494.859
3508	-291.701	3508	755.675	3508	-353.105	3508	-987.41
3508.09	158.497	3508.09	-2846.91	3508.09	135.423	3508.09	-1890.75
3508.19	-64.3246	3508.19	-3314.39	3508.19	-2864.92	3508.19	-1963.58
3508.29	9.57867	3508.29	-2979.35	3508.29	-1182.47	3508.29	-1192.19
3508.39	118.234	3508.39	-1029.03	3508.39	220.985	3508.39	-2480.5
3508.48	1812.86	3508.48	227.35	3508.48	-326.264	3508.48	-1092.58
3508.58	-526.344	3508.58	-1150.89	3508.58	-647.57	3508.58	-924.016
3508.68	-296.592	3508.68	-312.999	3508.68	-2301.82	3508.68	-1422.38
3508.78	-616.807	3508.78	719.368	3508.78	-2114.55	3508.78	-881.362
3508.88	-1161.94	3508.88	1525.46	3508.88	-248.581	3508.88	-1502.45
3508.97	-1354.86	3508.97	2309.77	3508.97	458.988	3508.97	-665.665
3509.07	-381.808	3509.07	1825.03	3509.07	-242.859	3509.07	-612.88
3509.17	1254.22	3509.17	-1449.74	3509.17	1583.77	3509.17	-966.85
3509.27	-781.806	3509.27	131.235	3509.27	603.274	3509.27	-2339.46
3509.36	-1178.4	3509.36	990.89	3509.36	309.559	3509.36	-1053.83
3509.46	-334.574	3509.46	1697.07	3509.46	439.675	3509.46	-360.926
3509.56	691.707	3509.56	1334.93	3509.56	135.73	3509.56	-1462.99
3509.66	1311.27	3509.66	1853.84	3509.66	879.201	3509.66	297.591
3509.76	2014	3509.76	319.379	3509.76	572.315	3509.76	-1681.43
3509.85	144.319	3509.85	592.843	3509.85	-342.442	3509.85	1219.44
3509.95	433.231	3509.95	-1222.04	3509.95	-836.757	3509.95	1666.41
3510.05	355.55	3510.05	-744.242	3510.05	927.767	3510.05	-1118.4
3510.15	1434.82	3510.15	-1025.43	3510.15	-573.519	3510.15	-732.668
3510.24	-1830.5	3510.24	-1248.64	3510.24	-161.841	3510.24	-379.011
3510.34	-680.616	3510.34	-1204.05	3510.34	1103.83	3510.34	1147.74
3510.44	457.626	3510.44	301.343	3510.44	2246.11	3510.44	650.602
3510.54	-317.386	3510.54	735.696	3510.54	996.229	3510.54	299.775
3510.64	988.98	3510.64	-969.302	3510.64	-820.762	3510.64	-1643.28
3510.73	1529.81	3510.73	285.286	3510.73	-499.158	3510.73	-828.962
3510.83	500.296	3510.83	-588.721	3510.83	-215.932	3510.83	1092.74
3510.93	2499.97	3510.93	586.359	3510.93	155.926	3510.93	2058.3
3511.03	173.387	3511.03	1303.36	3511.03	806.222	3511.03	2547.02
3511.12	1292.22	3511.12	892.56	3511.12	1037.75	3511.12	1202.1
3511.22	627.271	3511.22	802.902	3511.22	2862.6	3511.22	993.331
3511.32	516.393	3511.32	1925.36	3511.32	224.696	3511.32	1067.33
3511.42	-1732.72	3511.42	1415.75	3511.42	-46.8194	3511.42	-32.5537
3511.52	-565	3511.52	344.882	3511.52	2052.18	3511.52	2246.71
3511.61	2320.47	3511.61	327.555	3511.61	2143.2	3511.61	3619.7
3511.71	2424.23	3511.71	-1113.73	3511.71	1324.75	3511.71	2630.06
3511.81	1210.1	3511.81	-561.362	3511.81	1125.12	3511.81	2134.49
3511.91	-321.005	3511.91	1230.12	3511.91	1485.97	3511.91	2062.75
3512	244.656	3512	379.564	3512	1501.47	3512	4433.06
3512.1	-1019.55	3512.1	-183.585	3512.1	3660.85	3512.1	7335.48
3512.2	-1220.46	3512.2	-296.066	3512.2	4240.27	3512.2	8300.67
3512.3	-1733.91	3512.3	103.704	3512.3	6803.27	3512.3	10331.6
3512.4	2038.41	3512.4	2275.95	3512.4	10288.2	3512.4	11389.1
3512.49	3381.03	3512.49	1282.84	3512.49	14444.1	3512.49	16594.3
3512.59	3088.1	3512.59	-184.048	3512.59	17914.1	3512.59	22438.6
3512.69	6403.31	3512.69	2444.02	3512.69	21674	3512.69	28568.5
3512.79	3963.17	3512.79	5737.02	3512.79	28188.9	3512.79	37814.5
3512.88	4950.09	3512.88	6249.04	3512.88	31562.6	3512.88	46544.7
3512.98	7146.33	3512.98	7065.68	3512.98	37938.9	3512.98	56266.2
3513.08	7628.77	3513.08	9032.72	3513.08	46370.1	3513.08	64920.6
3513.18	10731.4	3513.18	9517.97	3513.18	52935.9	3513.18	71865.4
3513.27	12034	3513.27	8233.99	3513.27	58014.1	3513.27	76308.7
3513.37	11270.9	3513.37	10362.8	3513.37	61354.8	3513.37	80691.4
3513.47	11787.2	3513.47	10015.9	3513.47	60308.3	3513.47	80014.6
3513.57	9810.75	3513.57	9004.93	3513.57	52989.2	3513.57	76042.9
3513.67	7670.78	3513.67	7451.64	3513.67	48250.2	3513.67	68713.8
3513.76	4629.4	3513.76	5432.12	3513.76	39616.6	3513.76	54070
3513.86	4634.82	3513.86	5218.17	3513.86	26383	3513.86	35557.9
3513.96	2941.46	3513.96	1053.73	3513.96	12368.5	3513.96	16368.2
3514.06	-216.237	3514.06	46.6716	3514.06	-3286.59	3514.06	-3141.86
3514.15	-3112.06	3514.15	-2136.27	3514.15	-20162.4	3514.15	-23656.6
3514.25	-5774.91	3514.25	-3993.4	3514.25	-32942.4	3514.25	-42333.3
3514.35	-7951.03	3514.35	-6772.12	3514.35	-43593.1	3514.35	-58450.7
3514.45	-7543.66	3514.45	-9077.13	3514.45	-51662.1	3514.45	-71332
3514.55	-10175.5	3514.55	-9774	3514.55	-56534	3514.55	-78361.6
3514.64	-11122.5	3514.64	-9783.12	3514.64	-58236.4	3514.64	-81628.5
3514.74	-11739.5	3514.74	-8608.97	3514.74	-58147.1	3514.74	-80879.1
3514.84	-9477.99	3514.84	-8311.41	3514.84	-55314.5	3514.84	-74163.4
3514.94	-7222.14	3514.94	-7000.49	3514.94	-50171.9	3514.94	-66721.2
3515.03	-6917.39	3515.03	-6256.77	3515.03	-43583.9	3515.03	-58748.4
3515.13	-4175.29	3515.13	-2229.84	3515.13	-36597.7	3515.13	-48241.1
3515.23	-4871.31	3515.23	-2700.22	3515.23	-27258.1	3515.23	-38652.5
3515.33	-2168.72	3515.33	-994.684	3515.33	-20420.6	3515.33	-28902.3
3515.43	1637.89	3515.43	1197.59	3515.43	-13693.8	3515.43	-17342.6
3515.52	3460.49	3515.52	3089.5	3515.52	-8175.87	3515.52	-9577.78
3515.62	5263.93	3515.62	5050.13	3515.62	-453.666	3515.62	-2588.42
3515.72	8352.1	3515.72	9635.82	3515.72	4413.16	3515.72	3666.11
3515.82	8667.46	3515.82	12491.4	3515.82	9818.19	3515.82	11757.5
3515.91	11951.7	3515.91	12934.8	3515.91	15098.3	3515.91	16247.3
3516.01	13512.4	3516.01	17396.2	3516.01	20511.7	3516.01	21757.1
3516.11	14001.7	3516.11	19946.2	3516.11	23967.4	3516.11	26189.5
3516.21	15914.8	3516.21	22162.8	3516.21	27331.1	3516.21	29956.3
3516.3	18719.9	3516.3	22639.8	3516.3	27022	3516.3	31015.9
3516.4	18162.4	3516.4	21081.7	3516.4	26409.4	3516.4	29686.8
3516.5	15981.6	3516.5	19722.6	3516.5	24299.2	3516.5	26719
3516.6	11332	3516.6	14005.4	3516.6	20124.4	3516.6	21360
3516.7	8098.85	3516.7	11176.8	3516.7	12053	3516.7	15319
3516.79	5019.67	3516.79	6730.6	3516.79	5404.34	3516.79	6677.44
3516.89	-702.887	3516.89	-1647.55	3516.89	-1052.44	3516.89	-4347.95
3516.99	-5553.45	3516.99	-7737.94	3516.99	-10220	3516.99	-12691.6
3517.09	-11884.3	3517.09	-12869	3517.09	-17651.3	3517.09	-21633.8
3517.18	-15213.3	3517.18	-17758.6	3517.18	-22055.5	3517.18	-27675.8
3517.28	-18022.8	3517.28	-19766.4	3517.28	-26290.4	3517.28	-29826.1
3517.38	-19235.8	3517.38	-21690.7	3517.38	-27520.8	3517.38	-35225.9
3517.48	-18821.8	3517.48	-23744.3	3517.48	-28190.3	3517.48	-35889.6
3517.58	-16785.9	3517.58	-20716	3517.58	-26919.6	3517.58	-32420.5
3517.67	-14664.5	3517.67	-20137.5	3517.67	-23719.5	3517.67	-27313.3
3517.77	-13474.9	3517.77	-15729.9	3517.77	-20937.3	3517.77	-23916
3517.87	-12250.7	3517.87	-13104.3	3517.87	-19379.6	3517.87	-20837.9
3517.97	-8798.16	3517.97	-12218.7	3517.97	-13637.4	3517.97	-15539.2
3518.06	-5337.62	3518.06	-9189.52	3518.06	-9091.85	3518.06	-9640.31
3518.16	-3030.58	3518.16	-6674.39	3518.16	-7832.7	3518.16	-10297.8
3518.26	-3579.01	3518.26	-5198.99	3518.26	-7546.29	3518.26	-4503.06
3518.36	-1347.5	3518.36	-3483.49	3518.36	-4970.22	3518.36	-4127.23
3518.46	-2025.75	3518.46	-1605.12	3518.46	-3727.7	3518.46	-3894.6
3518.55	-1312.08	3518.55	-558.25	3518.55	-2548.75	3518.55	-2343.03
3518.65	-1322.71	3518.65	-727.019	3518.65	-518.354	3518.65	-2754.37
3518.75	-1100.29	3518.75	-837.567	3518.75	802.098	3518.75	-230.688
3518.85	1071.22	3518.85	-651.764	3518.85	1949.46	3518.85	2678.68
3518.94	4669.8	3518.94	-718.793	3518.94	2130.61	3518.94	1562.31
3519.04	3359.75	3519.04	-1251.34	3519.04	2796.88	3519.04	5233.1
3519.14	290.343	3519.14	1210.17	3519.14	5942.61	3519.14	7157.09
3519.24	1699.67	3519.24	2124.97	3519.24	8157.46	3519.24	11550.4
3519.34	-111.198	3519.34	3322.24	3519.34	10979.9	3519.34	15857.7
3519.43	1093.42	3519.43	2680.51	3519.43	14842.4	3519.43	19163.6
3519.53	2695.42	3519.53	2068.6	3519.53	18195.9	3519.53	25277.9
3519.63	4824.58	3519.63	2934.84	3519.63	23667.9	3519.63	32982.3
3519.73	7913.04	3519.73	4989.07	3519.73	28442.8	3519.73	41051.6
3519.82	6449.33	3519.82	4648.81	3519.82	36554.4	3519.82	49193
3519.92	5696.99	3519.92	7116.86	3519.92	43648.7	3519.92	60769.9
3520.02	10026.6	3520.02	7888.66	3520.02	52080	3520.02	69260.2
3520.12	11861.5	3520.12	9229.45	3520.12	56253.1	3520.12	76904.3
3520.22	10729.8	3520.22	9113.06	3520.22	58518.4	3520.22	80549
3520.31	11427.6	3520.31	7559.82	3520.31	59180.1	3520.31	81470.7
3520.41	11396	3520.41	9344.65	3520.41	55394.6	3520.41	79100.1
3520.51	10143.1	3520.51	9202.7	3520.51	53957.4	3520.51	72369.3
3520.61	9714.8	3520.61	6552.72	3520.61	44489	3520.61	61144.2
3520.7	7811.63	3520.7	4302.31	3520.7	33719.7	3520.7	47390.7
3520.8	3185.01	3520.8	2897.12	3520.8	21303.5	3520.8	27882.4
3520.9	1451.65	3520.9	106.422	3520.9	6877.53	3520.9	7175.85
3521	-3261.11	3521	-2550.6	3521	-8978.83	3521	-13490.2
3521.09	-4773.19	3521.09	-4321.05	3521.09	-23398.5	3521.09	-32230
3521.19	-4295.28	3521.19	-6338.97	3521.19	-38206.4	3521.19	-49763.1
3521.29	-9297.74	3521.29	-8210.56	3521.29	-47821	3521.29	-63560.6
3521.39	-9285.11	3521.39	-9789.13	3521.39	-57126.1	3521.39	-75984.9
3521.49	-10018.5	3521.49	-9210.49	3521.49	-60247	3521.49	-81184.5
3521.58	-11554.5	3521.58	-7923.68	3521.58	-59066.1	3521.58	-81343.2
3521.68	-10335.3	3521.68	-7652.21	3521.68	-56901	3521.68	-79583.7
3521.78	-8299.17	3521.78	-8432.33	3521.78	-53492.9	3521.78	-73353.7
3521.88	-9165.74	3521.88	-9693.24	3521.88	-47670	3521.88	-65959.3
3521.97	-8948.77	3521.97	-8652.95	3521.97	-41952.5	3521.97	-58094.1
3522.07	-7854.04	3522.07	-6573.59	3522.07	-33511	3522.07	-47953.4
3522.17	-6617.52	3522.17	-5230.08	3522.17	-28616.6	3522.17	-40433.2
3522.27	-3484.18	3522.27	-2871.79	3522.27	-24087.3	3522.27	-31013.1
3522.37	-3204.66	3522.37	-2232.8	3522.37	-18189.8	3522.37	-24900.2
3522.46	-2366.11	3522.46	-2012.63	3522.46	-14689.3	3522.46	-20075.5
3522.56	-3543.94	3522.56	-1902.05	3522.56	-9312.68	3522.56	-13356.2
3522.66	-277.874	3522.66	-649.669	3522.66	-7769.66	3522.66	-10624.2
3522.76	287.263	3522.76	-993.034	3522.76	-6412.39	3522.76	-10453.2
3522.85	-721.562	3522.85	-1195.53	3522.85	-7433.78	3522.85	-5313.24
3522.95	-2028.26	3522.95	-521.821	3522.95	-4188.52	3522.95	-4381.23
3523.05	-2308.87	3523.05	1110.01	3523.05	-1792.46	3523.05	-1990.21
3523.15	-2133.75	3523.15	288.094	3523.15	-1337	3523.15	-1753.44
3523.25	431.696	3523.25	-2502.06	3523.25	-1782.11	3523.25	-2617.67
3523.34	-207.153	3523.34	-65.2258	3523.34	-589.021	3523.34	-2585.02
3523.44	-48.6108	3523.44	-17.3365	3523.44	-717.011	3523.44	-357.982
3523.54	1290.54	3523.54	-880.735	3523.54	-612.779	3523.54	489.393
3523.64	1495.5	3523.64	-573.99	3523.64	-1387.02	3523.64	-316.374
3523.73	393.232	3523.73	-194.911	3523.73	-673.312	3523.73	-1726.67
3523.83	-2283.87	3523.83	-1538.44	3523.83	-1675.74	3523.83	-1698.54
3523.93	313.02	3523.93	-339.118	3523.93	-1643.97	3523.93	-1301.37
3524.03	1403.59	3524.03	-152.064	3524.03	-2601.48	3524.03	-1078.83
3524.13	117.984	3524.13	-632.989	3524.13	-362.544	3524.13	-2393.04
3524.22	-726.465	3524.22	131.326	3524.22	-1297.86	3524.22	-1772.23
3524.32	-559.059	3524.32	-901.013	3524.32	-1703.25	3524.32	1169.16
3524.42	-759.434	3524.42	-466.193	3524.42	353.999	3524.42	1319.66
3524.52	-1127.35	3524.52	1303.83	3524.52	675.589	3524.52	428.268
3524.61	-1187.32	3524.61	1392.62	3524.61	-1590.9	3524.61	-1085.32
3524.71	-912.762	3524.71	740.748	3524.71	-646.018	3524.71	-2183.7
3524.81	389.593	3524.81	342.05	3524.81	-11.9301	3524.81	-1601.16
3524.91	-755.155	3524.91	-285.94	3524.91	2876.41	3524.91	-457.324
3525	-1978.75	3525	1082.97	3525	-841.558	3525	-1155.33
3525.1	-2585.77	3525.1	2415.39	3525.1	-2915.57	3525.1	-1867.1
3525.2	537.174	3525.2	-162.693	3525.2	-259.602	3525.2	-153.141
3525.3	303.097	3525.3	-1893.23	3525.3	617.409	3525.3	784.041
3525.4	589.439	3525.4	-211.298	3525.4	-162.577	3525.4	2917.24
3525.49	-566.199	3525.49	421.236	3525.49	-1629.29	3525.49	712.017
3525.59	-14.9705	3525.59	1966.43	3525.59	320.393	3525.59	-787.718
3525.69	-2809.51	3525.69	1110.6	3525.69	201.069	3525.69	-469.116
3525.79	-1010.34	3525.79	921.443	3525.79	-1370.95	3525.79	-1150.32
3525.88	-948.166	3525.88	748.195	3525.88	411.644	3525.88	-1847.96
3525.98	-151.872	3525.98	1365.29	3525.98	149.449	3525.98	-657.226
3526.08	1029.21	3526.08	-361.979	3526.08	-2239.93	3526.08	-1947.23
3526.18	1124.62	3526.18	-349.81	3526.18	-543.145	3526.18	-386.775
3526.28	-980.132	3526.28	-486.735	3526.28	-1286.12	3526.28	-1140.48
3526.37	670.908	3526.37	-1153.02	3526.37	-780.247	3526.37	-1445.26
3526.47	1791.27	3526.47	34.1055	3526.47	-807.991	3526.47	-1462.54
3526.57	341.096	3526.57	543.834	3526.57	-1037.88	3526.57	-1780.44
3526.67	-827.133	3526.67	427.285	3526.67	-618.364	3526.67	-1414.95
3526.76	-1497.84	3526.76	779.422	3526.76	-347.552	3526.76	-741.977
3526.86	-599.695	3526.86	1238.09	3526.86	1881.66	3526.86	-1049.33
3526.96	112.704	3526.96	1338.9	3526.96	-1319.33	3526.96	-261.702
3527.06	1256.31	3527.06	-646.873	3527.06	-152.217	3527.06	-2122.07
3527.16	80.3728	3527.16	-135.847	3527.16	199.927	3527.16	-1708.91
3527.25	1325.78	3527.25	1248.69	3527.25	960.424	3527.25	577.682
3527.35	-583.058	3527.35	2344.69	3527.35	-564.958	3527.35	-1190.02
3527.45	-2030.77	3527.45	-294.685	3527.45	-1452.02	3527.45	428.487
3527.55	-2257.76	3527.55	-1976.31	3527.55	-964.085	3527.55	46.8959
3527.64	-634.916	3527.64	-1061.95	3527.64	2188.04	3527.64	203.532
3527.74	-337.535	3527.74	-939.842	3527.74	997.6	3527.74	-132.224
3527.84	1661.59	3527.84	-1112.52	3527.84	538.472	3527.84	-454.957
3527.94	597.303	3527.94	27.398	3527.94	1157.8	3527.94	-1924.91
3528.04	-654.669	3528.04	1005.77	3528.04	771.853	3528.04	-1944.45
3528.13	-1278.35	3528.13	-1573.09	3528.13	1167.55	3528.13	-519.862
3528.23	242.107	3528.23	-1889.11	3528.23	-176.251	3528.23	-269.877
3528.33	-1143.69	3528.33	-1320.53	3528.33	-380.98	3528.33	1872.55
3528.43	-335.465	3528.43	1163.82	3528.43	1004.4	3528.43	3038.17
3528.52	-71.7563	3528.52	536.48	3528.52	2084.83	3528.52	-237.874
3528.62	531.992	3528.62	675.777	3528.62	217.451	3528.62	-421.615
3528.72	-310.811	3528.72	-533.585	3528.72	-1379.87	3528.72	1159.11
3528.82	1302.79	3528.82	-569.159	3528.82	-940.08	3528.82	685.112
3528.92	707.267	3528.92	-297.759	3528.92	-1818.96	3528.92	954.008
3529.01	-1307.74	3529.01	258.526	3529.01	-739.29	3529.01	555.388
3529.11	305.192	3529.11	-319.778	3529.11	-2064.57	3529.11	361.281
3529.21	848.774	3529.21	-934.967	3529.21	-981.452	3529.21	336.426
3529.31	1075.63	3529.31	-1182.32	3529.31	-807.863	3529.31	240.329
3529.4	-959.839	3529.4	-990.859	3529.4	169.492	3529.4	-1552.78
3529.5	-1667.62	3529.5	-1035.11	3529.5	240.064	3529.5	-2327.35
3529.6	-829.526	3529.6	-974.866	3529.6	-3423.89	3529.6	-31.9375
3529.7	-2497.32	3529.7	722.594	3529.7	-1526.92	3529.7	-483.678
3529.79	-1120.78	3529.79	511.961	3529.79	372.761	3529.79	-360.351
3529.89	-122.277	3529.89	287.313	3529.89	-573.402	3529.89	1672.97
3529.99	-926.227	3529.99	1470.18	3529.99	-357.086	3529.99	1957.57
3530.09	2016.08	3530.09	1942.91	3530.09	1555.04	3530.09	2479.88
3530.19	3447.06	3530.19	1686.11	3530.19	2059.81	3530.19	3628.38
3530.28	2363	3530.28	-120.924	3530.28	3335.26	3530.28	4233.16
3530.38	1898.85	3530.38	2014.42	3530.38	2257.99	3530.38	4495.75
3530.48	2993.16	3530.48	3025.2	3530.48	3240.01	3530.48	5984.35
3530.58	3692.75	3530.58	4475.42	3530.58	7983.82	3530.58	7528.37
3530.67	5408.72	3530.67	7027.51	3530.67	7876.38	3530.67	9358.51
3530.77	4687.7	3530.77	8544.09	3530.77	9615.36	3530.77	14026.1
3530.87	6083.7	3530.87	10928.4	3530.87	12023	3530.87	15411
3530.97	6585.23	3530.97	11365.8	3530.97	12624.1	3530.97	16506.7
3531.07	7202.15	3531.07	12367.6	3531.07	14574.6	3531.07	17487.2
3531.16	8054.38	3531.16	11937.6	3531.16	16208.4	3531.16	16159.1
3531.26	7980.81	3531.26	11911.2	3531.26	14235.9	3531.26	14968.5
3531.36	5569.36	3531.36	11259.5	3531.36	12102.1	3531.36	15312.7
3531.46	4886.79	3531.46	7035.03	3531.46	9723.81	3531.46	12199.5
3531.55	3473.26	3531.55	4945.85	3531.55	6933.35	3531.55	7335.82
3531.65	1144.73	3531.65	3440.86	3531.65	2677.5	3531.65	3937.92
3531.75	-1028.18	3531.75	-1214.3	3531.75	-243.867	3531.75	-1166.43
3531.85	-1584.68	3531.85	-5538.39	3531.85	-3721.7	3531.85	-5852.71
3531.95	-5224.93	3531.95	-7688.89	3531.95	-5238.79	3531.95	-9813.27
3532.04	-8217.22	3532.04	-9451.8	3532.04	-11742.6	3532.04	-12198.4
3532.14	-10876.9	3532.14	-10286.5	3532.14	-13164.8	3532.14	-15962.7
3532.24	-10211.7	3532.24	-11707.1	3532.24	-12606.9	3532.24	-16095
3532.34	-8242.92	3532.34	-12705.9	3532.34	-14506.7	3532.34	-14098.6
3532.43	-8662.76	3532.43	-10931.8	3532.43	-14049.3	3532.43	-14207.7
3532.53	-7049.32	3532.53	-9540.56	3532.53	-14668.5	3532.53	-13617.4
3532.63	-6218.43	3532.63	-9048.45	3532.63	-10864	3532.63	-11142.5
3532.73	-6691.03	3532.73	-6617.35	3532.73	-9786.67	3532.73	-8915.97
3532.82	-5854.86	3532.82	-6856.89	3532.82	-7361.17	3532.82	-7408.74
3532.92	-2325.08	3532.92	-5634.62	3532.92	-5206	3532.92	-5998.23
3533.02	-481.815	3533.02	-2227.85	3533.02	-4759.47	3533.02	-4079.17
3533.12	198.054	3533.12	-3783.23	3533.12	-2290.24	3533.12	-4176.51
3533.22	-284.121	3533.22	-1730.63	3533.22	-1256.29	3533.22	-3573.17
3533.31	587.321	3533.31	-422.075	3533.31	-2881.91	3533.31	-1520.61
3533.41	62.6466	3533.41	-1925.21	3533.41	-2944.07	3533.41	-1905.21
3533.51	-655.915	3533.51	-1867.84	3533.51	-1674.87	3533.51	965.857
3533.61	495.227	3533.61	-1039.01	3533.61	-1626.92	3533.61	-112.239
3533.7	610.33	3533.7	-1597.33	3533.7	-1742.03	3533.7	-642.736
3533.8	1662.61	3533.8	-1603.11	3533.8	320.896	3533.8	-472.541
3533.9	685.603	3533.9	-452.444	3533.9	-1072.72	3533.9	205.165
3534	414.355	3534	2247.56	3534	-846.195	3534	1583.71
3534.1	-2477.41	3534.1	1362.65	3534.1	173.459	3534.1	-193.692
3534.19	-432.855	3534.19	336.212	3534.19	-1469.35	3534.19	-519.442
3534.29	-580.907	3534.29	1787	3534.29	-959.595	3534.29	496.858
3534.39	-185.471	3534.39	-597.159	3534.39	437.842	3534.39	1844.39
3534.49	-711.724	3534.49	-118.707	3534.49	-103.484	3534.49	1093.89
3534.58	-837.071	3534.58	306.156	3534.58	553.746	3534.58	-289.103
3534.68	-762.537	3534.68	-427.156	3534.68	1077.4	3534.68	814.72
3534.78	-1803.1	3534.78	-886.771	3534.78	1323.08	3534.78	1975.62
3534.88	1683.96	3534.88	-815.837	3534.88	-150.039	3534.88	3183.5
3534.98	2196.34	3534.98	1951.69	3534.98	3859.9	3534.98	5476.02
3535.07	813.696	3535.07	3425.11	3535.07	3725.41	3535.07	5149.58
3535.17	-658.651	3535.17	1249.83	3535.17	4111.04	3535.17	6635.63
3535.27	1697.52	3535.27	1038.43	3535.27	7391.86	3535.27	7224.26
3535.37	3075.98	3535.37	965.231	3535.37	9039.49	3535.37	11540.2
3535.46	2843.95	3535.46	1106.72	3535.46	8804.67	3535.46	14908.5
3535.56	3482.56	3535.56	3673.71	3535.56	13683.4	3535.56	21850.6
3535.66	4238.94	3535.66	2787.85	3535.66	19871.1	3535.66	28458.3
3535.76	6909.5	3535.76	3110.48	3535.76	24335.2	3535.76	36378
3535.86	7141.87	3535.86	5976.75	3535.86	30000.9	3535.86	43723.1
3535.95	6571.31	3535.95	5008.62	3535.95	38968	3535.95	51233.6
3536.05	6505.66	3536.05	4381.75	3536.05	45895.3	3536.05	60655.8
3536.15	8589.54	3536.15	5920.55	3536.15	51706.6	3536.15	70475.2
3536.25	10092.1	3536.25	9362.84	3536.25	55506.8	3536.25	76026.9
3536.34	11458.8	3536.34	11372.9	3536.34	58228.7	3536.34	79059.4
3536.44	10309.3	3536.44	10247.1	3536.44	61523.8	3536.44	79707.9
3536.54	10266.9	3536.54	10350.1	3536.54	57960	3536.54	80363
3536.64	6526.36	3536.64	9265.71	3536.64	51142.8	3536.64	69987.9
3536.74	7493.08	3536.74	6220.36	3536.74	41290.1	3536.74	57761.3
3536.83	5488.64	3536.83	5448.28	3536.83	30621.3	3536.83	43156.1
3536.93	1998.11	3536.93	2552.11	3536.93	19030	3536.93	23160.1
3537.03	-169.141	3537.03	-5.76468	3537.03	1762.18	3537.03	3488.24
3537.13	-4495.65	3537.13	-1833.64	3537.13	-13208.2	3537.13	-17671.5
3537.22	-7241.22	3537.22	-2962.01	3537.22	-27999.3	3537.22	-35822.5
3537.32	-9647.37	3537.32	-4143.56	3537.32	-40659	3537.32	-54409.3
3537.42	-10110.1	3537.42	-6227.76	3537.42	-48928.4	3537.42	-66971.2
3537.52	-9550.6	3537.52	-9677.66	3537.52	-54948.5	3537.52	-75147.5
3537.61	-12816.5	3537.61	-9134.71	3537.61	-58766.6	3537.61	-80916.6
3537.71	-13068.2	3537.71	-11134.2	3537.71	-58057	3537.71	-81179.5
3537.81	-10643.2	3537.81	-9869.34	3537.81	-55755.7	3537.81	-78225.4
3537.91	-10068.1	3537.91	-8603.53	3537.91	-51483.8	3537.91	-71913.9
3538.01	-7832.44	3538.01	-7697.25	3538.01	-46135.1	3538.01	-62689.3
3538.1	-5271.44	3538.1	-6187.41	3538.1	-38765	3538.1	-52438.1
3538.2	-6192.51	3538.2	-5395.92	3538.2	-33442.2	3538.2	-46019.8
3538.3	-4886.16	3538.3	-4458.18	3538.3	-28544.7	3538.3	-36309.8
3538.4	-3283.72	3538.4	-5272.71	3538.4	-22465.7	3538.4	-31023.6
3538.49	-3956.86	3538.49	-4521.19	3538.49	-15016.5	3538.49	-22324.5
3538.59	-3302.27	3538.59	-2935.66	3538.59	-11432.3	3538.59	-16867.3
3538.69	-4242.94	3538.69	-3200.78	3538.69	-9949.17	3538.69	-12065.6
3538.79	-1330.3	3538.79	-1113.83	3538.79	-8437.88	3538.79	-8434.9
3538.89	1521	3538.89	-698.468	3538.89	-6087.26	3538.89	-7026.66
3538.98	-1287.89	3538.98	-871.375	3538.98	-2585.5	3538.98	-4546.31
3539.08	-2355.7	3539.08	-1341.21	3539.08	-1124.51	3539.08	-3961.61
3539.18	-955.655	3539.18	-517.842	3539.18	-2373.82	3539.18	-4508.84
3539.28	1398.64	3539.28	-1400.97	3539.28	-2720.83	3539.28	-3142.12
3539.37	2546.53	3539.37	558.56	3539.37	-655.228	3539.37	-2864.5
3539.47	1115.93	3539.47	-221.384	3539.47	-1059.92	3539.47	-1748.87
3539.57	966.275	3539.57	-1020.03	3539.57	-2189.31	3539.57	-593.284
3539.67	1946.28	3539.67	-221.686	3539.67	-1279.66	3539.67	-427.839
3539.77	165.341	3539.77	-2245.81	3539.77	-3013.93	3539.77	-1089.06
3539.86	-2052.2	3539.86	-458.417	3539.86	-2419.73	3539.86	-1200.94
3539.96	-606.904	3539.96	376.854	3539.96	-927.366	3539.96	-2299.12
3540.06	-4.71822	3540.06	-181.554	3540.06	886.973	3540.06	-2539.75
3540.16	-129.204	3540.16	-1022.38	3540.16	-1390.1	3540.16	-2183.51
3540.25	1547.31	3540.25	-906.647	3540.25	-1282.8	3540.25	-1090.63
3540.35	1552.28	3540.35	-931.292	3540.35	-1327	3540.35	-2187.52
3540.45	-1022.97	3540.45	575.039	3540.45	-1515.2	3540.45	-2865.88
3540.55	-398.172	3540.55	-271.117	3540.55	-871.314	3540.55	-1274.59
3540.65	-1349.51	3540.65	240.246	3540.65	-1468.63	3540.65	-1806.86
3540.74	-554.543	3540.74	1264.51	3540.74	1145.29	3540.74	527.085
3540.84	-1289.16	3540.84	2030.56	3540.84	-840.802	3540.84	735.155
3540.94	-478.564	3540.94	-1370.68	3540.94	-2022.41	3540.94	-337.167
3541.04	979.529	3541.04	-544.651	3541.04	-598.931	3541.04	-1193.69
3541.13	-40.4094	3541.13	-201.446	3541.13	-833.629	3541.13	529.995
3541.23	-1377.98	3541.23	336.402	3541.23	-2808.95	3541.23	-1311.28
3541.33	-2009.35	3541.33	-1831.51	3541.33	-1232.23	3541.33	-1070.91
3541.43	-1297.68	3541.43	-338.71	3541.43	1421.18	3541.43	-106.426
3541.52	593.461	3541.52	709.711	3541.52	-1051.82	3541.52	-325.194
3541.62	-48.5709	3541.62	368.988	3541.62	-3149.79	3541.62	-1928.67
3541.72	-580.225	3541.72	-2211.92	3541.72	-980.8	3541.72	-1669.4
3541.82	-316.011	3541.82	360.242	3541.82	422.712	3541.82	-1686.38
3541.92	796.044	3541.92	-778.744	3541.92	-1539.73	3541.92	-900.99
3542.01	786.854	3542.01	-996.504	3542.01	-2710.56	3542.01	774.99
3542.11	1184.4	3542.11	-2276.34	3542.11	-474.645	3542.11	-130.636
3542.21	75.9858	3542.21	-1702.9	3542.21	-46.2944	3542.21	-554.069
3542.31	-833.521	3542.31	-391.407	3542.31	42.1986	3542.31	-855.127
3542.4	-294.774	3542.4	-657.495	3542.4	-209.167	3542.4	-736.575
3542.5	-52.433	3542.5	709.211	3542.5	1585.84	3542.5	-512.615
3542.6	-950.073	3542.6	1202.41	3542.6	274.262	3542.6	-262.776
3542.7	288.262	3542.7	1284.39	3542.7	432.183	3542.7	-1037.89
3542.8	2374.54	3542.8	994.575	3542.8	41.7576	3542.8	1085.66
3542.89	-722.368	3542.89	-688.518	3542.89	590.749	3542.89	2657.79
3542.99	-2171.98	3542.99	278.44	3542.99	-135.205	3542.99	-293.867
3543.09	958.917	3543.09	19.3437	3543.09	550.355	3543.09	956.709
3543.19	502.03	3543.19	-389.99	3543.19	490.063	3543.19	-491.602
3543.28	1565.32	3543.28	814.35	3543.28	1444.07	3543.28	283.74
3543.38	347.693	3543.38	941.786	3543.38	-259.549	3543.38	-122.708
3543.48	-1781	3543.48	132.914	3543.48	-1636.38	3543.48	700.893
3543.58	-476.811	3543.58	-435.275	3543.58	-260.03	3543.58	1426.5
3543.68	-1073.22	3543.68	1735.01	3543.68	-878.388	3543.68	-1440.54
3543.77	-289.845	3543.77	-448.022	3543.77	111.373	3543.77	-849.251
3543.87	-1093.06	3543.87	-1085.54	3543.87	-1634.56	3543.87	922.306
3543.97	-1667.43	3543.97	1397.84	3543.97	-1338.16	3543.97	342.335
3544.07	-1032.29	3544.07	51.9469	3544.07	-3026.34	3544.07	1170.84
3544.16	-1875.39	3544.16	-123.367	3544.16	106.861	3544.16	2542.64
3544.26	-220.934	3544.26	-1751.58	3544.26	-735.646	3544.26	2001.28
3544.36	-1409.04	3544.36	-1591.41	3544.36	523.355	3544.36	19.2439
3544.46	-2684.49	3544.46	166.477	3544.46	-664.214	3544.46	399.07
3544.56	-2481.76	3544.56	942.277	3544.56	216.265	3544.56	375.387
3544.65	75.9084	3544.65	-591.202	3544.65	-344.258	3544.65	-725.937
3544.75	1215.05	3544.75	-819.887	3544.75	-1449.57	3544.75	-2463.31
3544.85	466.887	3544.85	-1228.6	3544.85	-1003.6	3544.85	-121.247
3544.95	1351.71	3544.95	-2558.68	3544.95	-2238.54	3544.95	-337.633
3545.04	-843.726	3545.04	-1095.93	3545.04	-1583.98	3545.04	-865.12
3545.14	1739.3	3545.14	155.904	3545.14	-204.008	3545.14	-330.071
3545.24	1091.69	3545.24	-1248.78	3545.24	-2130.02	3545.24	859.838
3545.34	-73.3533	3545.34	-860.811	3545.34	108.046	3545.34	1592.09
3545.44	2331.62	3545.44	-215.09	3545.44	1608.3	3545.44	817.888
3545.53	1814.44	3545.53	-106.214	3545.53	2152.02	3545.53	-358.692
3545.63	298.89	3545.63	168.82	3545.63	1029.37	3545.63	31.5504
3545.73	-377.512	3545.73	-222.944	3545.73	-687.094	3545.73	1529.99
3545.83	843.31	3545.83	-2099.55	3545.83	392.201	3545.83	213.083
3545.92	-823.748	3545.92	-533.574	3545.92	1175.66	3545.92	-616.667
3546.02	199.148	3546.02	-605.819	3546.02	2104.17	3546.02	-584.491
3546.12	473.538	3546.12	-159.339	3546.12	172.09	3546.12	1502.84
3546.22	102.243	3546.22	-731.152	3546.22	1211.05	3546.22	561.51
3546.31	604.378	3546.31	-504.104	3546.31	3445.31	3546.31	-1090.06
3546.41	176.68	3546.41	-82.1417	3546.41	-413.27	3546.41	-538.965
3546.51	-277.563	3546.51	-444.142	3546.51	798.535	3546.51	-977.321
3546.61	-924.189	3546.61	-376.891	3546.61	1453.38	3546.61	-842.471
3546.71	-992.581	3546.71	-994.538	3546.71	-860.615	3546.71	112.952
3546.8	-1137.26	3546.8	909.037	3546.8	-650.001	3546.8	247.773
3546.9	-791.056	3546.9	-115.507	3546.9	-372.457	3546.9	1893.15
3547	186.448	3547	252.101	3547	411.746	3547	829.348
3547.1	-313.159	3547.1	103.101	3547.1	-734.943	3547.1	-991.395
3547.19	-284.286	3547.19	-1496.65	3547.19	-89.1912	3547.19	1297.14
3547.29	80.6948	3547.29	-2667.14	3547.29	-955.755	3547.29	1.84916
3547.39	1717.13	3547.39	-1427.18	3547.39	-289.923	3547.39	63.2177
3547.49	25.6604	3547.49	-41.2984	3547.49	691.731	3547.49	1027.93
3547.59	-450.748	3547.59	431.734	3547.59	-538.768	3547.59	-477.67
3547.68	-943.747	3547.68	-476.746	3547.68	-346.268	3547.68	-647.864
3547.78	-126.593	3547.78	-2240.55	3547.78	-1051.12	3547.78	-706.6
3547.88	-1117.12	3547.88	678.077	3547.88	-2234.77	3547.88	739.962
3547.98	-1164.56	3547.98	2219.45	3547.98	-408.308	3547.98	2377.59
3548.07	-1419.86	3548.07	614.356	3548.07	174.783	3548.07	893.126
3548.17	714.073	3548.17	857.295	3548.17	-174.106	3548.17	830.04
3548.27	-315.168	3548.27	786.01	3548.27	-283.051	3548.27	2626.78
3548.37	-625.759	3548.37	95.87	3548.37	-928.835	3548.37	1015.93
3548.47	-2148.1	3548.47	-2197.33	3548.47	-3797.89	3548.47	-840.143
3548.56	-779.264	3548.56	-2557.27	3548.56	-1006.09	3548.56	406.707
3548.66	-465.189	3548.66	-119.054	3548.66	1665.13	3548.66	447.581
3548.76	553.157	3548.76	-1611.27	3548.76	3288.31	3548.76	755.929
3548.86	2156.37	3548.86	-356.447	3548.86	-622.144	3548.86	-91.7705
3548.95	435.004	3548.95	-765.397	3548.95	-1452.15	3548.95	-1513.76
3549.05	-942.518	3549.05	-2946.77	3549.05	-342.378	3549.05	51.4785
3549.15	-956.819	3549.15	457.539	3549.15	147.944	3549.15	37.0952
3549.25	-267.955	3549.25	2560.22	3549.25	269.924	3549.25	-177.962
3549.34	1001.35	3549.34	680.276	3549.34	-732.028	3549.34	-439.756
3549.44	-679.12	3549.44	-942.963	3549.44	-711.633	3549.44	684.848
3549.54	802.47	3549.54	958.401	3549.54	-324.032	3549.54	598.224
3549.64	1168.49	3549.64	-1964.33	3549.64	977.655	3549.64	-1699.63
3549.74	658.863	3549.74	-550.811	3549.74	3335.15	3549.74	-1206.67
3549.83	-587.111	3549.83	1151.36	3549.83	1323.1	3549.83	-315.653
3549.93	80.7343	3549.93	421.779	3549.93	-559.507	3549.93	-1333.34
3550.03	-180.137	3550.03	-382.363	3550.03	-1366.19	3550.03	566.142
3550.13	881.309	3550.13	527.332	3550.13	-794.473	3550.13	1162.04
3550.22	-51.7765	3550.22	886.34	3550.22	-99.9917	3550.22	-315.291
3550.32	-741.63	3550.32	-25.3863	3550.32	-1478.13	3550.32	78.8838
3550.42	-625.493	3550.42	-2479.46	3550.42	-1831.7	3550.42	-173.46
3550.52	-1083.17	3550.52	-544.028	3550.52	-1551.34	3550.52	-951.287
3550.62	452.575	3550.62	-765.537	3550.62	-10.8963	3550.62	-1812.97
3550.71	300.048	3550.71	822.655	3550.71	-976.089	3550.71	-1242.6
3550.81	1835.79	3550.81	1511.85	3550.81	-859.786	3550.81	144.11
3550.91	-218.396	3550.91	2173.36	3550.91	-1556.02	3550.91	1239.93
3551.01	-155.334	3551.01	-14.4333	3551.01	-1760.07	3551.01	1738.06
3551.1	-1674.41	3551.1	-273.228	3551.1	-442.885	3551.1	31.325
3551.2	-682.633	3551.2	-546.936	3551.2	-481.751	3551.2	-378.171
3551.3	3585.08	3551.3	-1619.51	3551.3	-1304.11	3551.3	136.962
3551.4	1848.2	3551.4	216.859	3551.4	-1282.71	3551.4	300.71
3551.5	1924.53	3551.5	4.92954	3551.5	-458.844	3551.5	-438.954
3551.59	-891.438	3551.59	-161.201	3551.59	-1799.11	3551.59	77.1874
3551.69	1945.61	3551.69	1823.22	3551.69	-1513.23	3551.69	-1080.75
3551.79	908.574	3551.79	818.808	3551.79	118.686	3551.79	862.139
3551.89	-792.931	3551.89	99.8636	3551.89	-416.861	3551.89	541.792
3551.98	90.4928	3551.98	-2637.55	3551.98	-801.742	3551.98	799.984
3552.08	-76.4222	3552.08	-271.81	3552.08	166.071	3552.08	159.01
3552.18	2239.87	3552.18	1211.98	3552.18	-53.6574	3552.18	-1062.65
3552.28	2277.49	3552.28	-20.3756	3552.28	-1392.83	3552.28	-1427.63
3552.38	1943.63	3552.38	746.568	3552.38	-996.457	3552.38	-546.324
3552.47	1165.31	3552.47	-899.066	3552.47	298.381	3552.47	-408.103
3552.57	-640.127	3552.57	768.999	3552.57	-508.409	3552.57	-497.072
3552.67	1859.7	3552.67	-1654.2	3552.67	-1231.51	3552.67	-2437.43
3552.77	931.007	3552.77	-2087.7	3552.77	936.082	3552.77	-500.971
3552.86	205.751	3552.86	-847.829	3552.86	582.412	3552.86	-59.1832
3552.96	840.405	3552.96	-672.049	3552.96	473.179	3552.96	-27.1419
3553.06	2813.96	3553.06	1118.51	3553.06	692.078	3553.06	1012.32
3553.16	309.768	3553.16	1358.19	3553.16	756.942	3553.16	-589.4
3553.26	64.3451	3553.26	580.652	3553.26	1451.27	3553.26	-162.498
3553.35	-1996.5	3553.35	704.233	3553.35	228.139	3553.35	-40.267
3553.45	-749.338	3553.45	884.27	3553.45	436.972	3553.45	-386.17
3553.55	1956.13	3553.55	-374.717	3553.55	913.679	3553.55	-1485.77
3553.65	1418.83	3553.65	-1201.25	3553.65	-522.614	3553.65	-929.34
3553.74	92.1144	3553.74	-2133.24	3553.74	-1001.31	3553.74	-121.34
3553.84	-1952.15	3553.84	507.3	3553.84	-370.609	3553.84	-909.942
3553.94	-1058.79	3553.94	-531.205	3553.94	-1419.64	3553.94	-1147.59
3554.04	-1518.7	3554.04	-1442.95	3554.04	1649.75	3554.04	-55.094
3554.14	-1116.23	3554.14	-323.451	3554.14	326.175	3554.14	-410.555
3554.23	796.509	3554.23	-250.998	3554.23	-1615.73	3554.23	-675.793
3554.33	1036.45	3554.33	319.945	3554.33	-2441.54	3554.33	153.42
3554.43	1796.03	3554.43	2081.73	3554.43	-1955.94	3554.43	-737.104
3554.53	1331.69	3554.53	759.895	3554.53	740.651	3554.53	-396.214
3554.62	1856.88	3554.62	1510.85	3554.62	155.92	3554.62	1638.94
3554.72	1660.1	3554.72	1754.79	3554.72	-383.047	3554.72	1911.91
3554.82	954.742	3554.82	390.35	3554.82	1842.56	3554.82	-775.826
3554.92	-662.754	3554.92	-604.487	3554.92	497.748	3554.92	-331.973
3555.01	-27.0058	3555.01	-1810.22	3555.01	-1014.48	3555.01	-1117.41
3555.11	-1009.88	3555.11	-1268.04	3555.11	-754.341	3555.11	213.903
3555.21	-265.778	3555.21	166.744	3555.21	608.516	3555.21	-469.609
3555.31	253.882	3555.31	629.041	3555.31	-275.335	3555.31	-1482.2
3555.41	950.44	3555.41	-264.606	3555.41	-1481.75	3555.41	-514.995
3555.5	1043.33	3555.5	560.908	3555.5	1037.37	3555.5	-599.81
3555.6	1474.54	3555.6	681.288	3555.6	2252.88	3555.6	1009.62
3555.7	-6.96956	3555.7	1074.35	3555.7	-762.733	3555.7	-271.57
3555.8	2063.87	3555.8	1174.49	3555.8	-555.045	3555.8	-1068.68
3555.89	1655.92	3555.89	-99.4163	3555.89	-25.9191	3555.89	-36.7125
3555.99	822.301	3555.99	-461.551	3555.99	410.561	3555.99	361.487
3556.09	-1267.3	3556.09	-1511.78	3556.09	822.477	3556.09	-1019.5
3556.19	-245.692	3556.19	-1481.94	3556.19	1158.5	3556.19	-468.456
3556.29	704.049	3556.29	-1775.91	3556.29	-1105.99	3556.29	-226.311
3556.38	-1025.11	3556.38	105.178	3556.38	-305.657	3556.38	-1867.36
3556.48	-151.659	3556.48	1424.93	3556.48	362.976	3556.48	49.9341
3556.58	599.072	3556.58	-507.251	3556.58	1733.62	3556.58	249.612
3556.68	2577.03	3556.68	-689.378	3556.68	-701.638	3556.68	-936.06
3556.77	491.857	3556.77	1943.7	3556.77	203.588	3556.77	-393.51
3556.87	1102.17	3556.87	92.4775	3556.87	-2005.09	3556.87	735.035
3556.97	-304.151	3556.97	1047.94	3556.97	-1166.82	3556.97	56.8157
3557.07	-251.063	3557.07	1311.05	3557.07	-1127.67	3557.07	715.094
3557.17	2080.7	3557.17	-1801.32	3557.17	-1280.5	3557.17	-982.246
3557.26	703.113	3557.26	207.579	3557.26	-339.569	3557.26	600.625
3557.36	179.066	3557.36	535.661	3557.36	459.627	3557.36	2284.35
3557.46	-372.619	3557.46	-667.948	3557.46	23.3116	3557.46	457.513
3557.56	-1645.16	3557.56	-941.675	3557.56	-555.86	3557.56	-960.619
3557.65	-2107.29	3557.65	-2053.68	3557.65	-14.4748	3557.65	658.364
3557.75	-9.92801	3557.75	-2984.62	3557.75	944.32	3557.75	-895.673
3557.85	-641.221	3557.85	461.178	3557.85	-701.866	3557.85	-1788.36
3557.95	-1227.18	3557.95	-423.952	3557.95	-246.429	3557.95	-757.496
3558.04	-3126.61	3558.04	799.929	3558.04	-1276.51	3558.04	943.229
3558.14	-740.676	3558.14	1647.81	3558.14	-88.8989	3558.14	1283.04
3558.24	-512.904	3558.24	1381.54	3558.24	-412.496	3558.24	-344.239
3558.34	-2970.67	3558.34	8.56266	3558.34	1421.32	3558.34	-805.935
3558.44	-345.929	3558.44	-1796.86	3558.44	464.881	3558.44	402.202
3558.53	-832.384	3558.53	-470.728	3558.53	3602.31	3558.53	-1562.65
3558.63	-689.743	3558.63	-362.066	3558.63	2919.33	3558.63	-88.04
3558.73	-1402.85	3558.73	971.525	3558.73	208.403	3558.73	-1235.48
3558.83	-1858.35	3558.83	1394.41	3558.83	-1734.66	3558.83	-1135.6
3558.92	-1619.52	3558.92	-156.448	3558.92	-2027.02	3558.92	-623.852
3559.02	-1638.3	3559.02	-348.162	3559.02	198.549	3559.02	-1559
3559.12	1058.31	3559.12	276.035	3559.12	1290.16	3559.12	-1302.01
3559.22	-1638.27	3559.22	1655.43	3559.22	1091.58	3559.22	-2935.65
3559.32	-2695.22	3559.32	266.479	3559.32	176.449	3559.32	-213.708
3559.41	707.876	3559.41	-1217.27	3559.41	-1619.29	3559.41	250.282
3559.51	-95.8923	3559.51	-1624.14	3559.51	-1411.63	3559.51	-650.902
3559.61	-441.936	3559.61	544.527	3559.61	209.005	3559.61	-1133.83
3559.71	709.025	3559.71	1219.85	3559.71	1811.8	3559.71	-1382.14
3559.8	1308.29	3559.8	580.772	3559.8	184.599	3559.8	-367.182
3559.9	485.723	3559.9	1131.47	3559.9	-176.943	3559.9	92.5736
3560	-783.509	3560	1948.46	3560	-599.879	3560	-1391.4

## Sheet: Figure 1b
	Hydroxyl free radical	Carbon-centered radical
200	55.4425	12.7035
300	69.9352	13.902
500	89.1205	74.2334
1000	100	100

## Sheet: Figure 1c
1	100
2	93.813
3	77.7251
4	62.5286

## Sheet: Figure 1f-1i
TS-1-200w	-130.081	1.48422	-130.081	1.48421	-130.081	1.48422		TS-1-300w	-130.081	1.80565	-130.081	1.80564	-130.081	1.80565		TS-1-500w	-130.081	1.52147	-130.081	1.52147	-130.081	1.52147		TS-1-1000w	-130.081	1.52105	-130.081	1.52105	-130.081	1.52105
	-125.08	1.49985	-121.444	1.48501	-129.729	1.48423			-125.113	1.82184	-123.876	1.80564	-129.729	1.80566			-124.871	1.53058	-121.29	1.52193	-129.729	1.52147			-124.91	1.53174	-123.926	1.52105	-129.729	1.52106
	-124.659	1.50997	-120.824	1.48562	-129.377	1.48425			-124.691	1.83217	-117.67	1.80862	-129.377	1.80568			-124.451	1.53738	-120.675	1.52229	-129.377	1.52148			-124.487	1.53953	-117.772	1.52438	-129.377	1.52106
	-123.847	1.54863	-119.623	1.48819	-129.025	1.48427			-123.877	1.87131	-117.159	1.81049	-129.025	1.80571			-123.639	1.56564	-119.483	1.52391	-129.025	1.52148			-123.671	1.57141	-117.257	1.52643	-129.025	1.52107
	-123.071	1.62989	-118.474	1.49429	-128.673	1.48432			-123.1	1.95279	-116.171	1.81754	-128.673	1.80576			-122.865	1.63082	-118.343	1.5279	-128.673	1.52149			-122.893	1.64371	-116.263	1.53402	-128.673	1.52109
	-122.332	1.78481	-117.376	1.50732	-128.321	1.4844			-122.359	2.10681	-115.227	1.83216	-128.321	1.80585			-122.128	1.76544	-117.254	1.53675	-128.321	1.52151			-122.152	1.79077	-115.312	1.5495	-128.321	1.52111
	-121.627	2.05497	-116.328	1.5326	-127.969	1.48453			-121.653	2.37337	-114.325	1.85974	-127.969	1.806			-121.426	2.01681	-116.214	1.55449	-127.969	1.52155			-121.447	2.06172	-114.405	1.57831	-127.969	1.52117
	-120.957	2.4893	-115.329	1.57746	-127.617	1.48475			-120.981	2.79906	-113.466	1.90753	-127.617	1.80625			-120.76	2.44503	-115.223	1.58692	-127.617	1.52162			-120.777	2.51787	-113.54	1.62759	-127.617	1.52125
	-120.321	3.13767	-114.377	1.65086	-127.265	1.4851			-120.343	3.43076	-112.647	1.98406	-127.265	1.80664			-120.128	3.11616	-114.279	1.6414	-127.265	1.52173			-120.142	3.22536	-112.716	1.70567	-127.265	1.52141
	-119.717	4.0424	-113.472	1.76241	-126.913	1.48567			-119.738	4.30766	-111.868	2.09817	-126.913	1.80727			-119.529	4.09132	-113.381	1.72611	-126.913	1.52193			-119.54	4.24402	-111.932	1.82095	-126.913	1.52167
	-119.145	5.22978	-112.612	1.92085	-126.561	1.48657			-119.165	5.45326	-111.128	2.25757	-126.561	1.80825			-118.963	5.41435	-112.528	1.84894	-126.561	1.52227			-118.97	5.61509	-111.187	1.98059	-126.561	1.5221
	-118.603	6.70377	-111.796	2.1325	-126.209	1.48798			-118.623	6.86975	-110.427	2.46737	-126.209	1.80979			-118.428	7.10141	-111.718	2.01597	-126.209	1.52283			-118.432	7.35134	-110.481	2.18912	-126.209	1.52282
	-118.092	8.44356	-111.023	2.39984	-125.857	1.49017			-118.11	8.53587	-109.762	2.72897	-125.857	1.81214			-117.923	9.1354	-110.951	2.2303	-125.857	1.52376			-117.925	9.43211	-109.812	2.44741	-125.857	1.52398
	-117.61	10.4054	-110.292	2.72081	-125.505	1.49351			-117.627	10.409	-109.133	3.03954	-125.505	1.81572			-117.448	11.4667	-110.226	2.49118	-125.505	1.52527			-117.448	11.8047	-109.179	2.75228	-125.505	1.52584
	-117.157	12.5279	-109.601	3.08881	-125.153	1.49855			-117.173	12.4303	-108.539	3.39215	-125.153	1.82108			-117.002	14.0196	-109.541	2.79389	-125.153	1.52769			-117	14.3913	-108.581	3.09667	-125.153	1.52879
	-116.731	14.7399	-108.95	3.49347	-124.801	1.50607			-116.746	14.5322	-107.978	3.77661	-124.801	1.82902			-116.584	16.7023	-108.895	3.13021	-124.801	1.5315			-116.579	17.0992	-108.017	3.47052	-124.801	1.53338
	-116.331	16.9681	-108.337	3.92188	-124.449	1.51713			-116.345	16.6455	-107.451	4.18067	-124.449	1.84063			-116.193	19.4187	-108.287	3.48946	-124.449	1.53744			-116.186	19.8322	-107.486	3.86197	-124.449	1.54045
	-115.957	19.1447	-107.761	4.36012	-124.097	1.53321			-115.971	18.7065	-106.956	4.59142	-124.097	1.8574			-115.828	22.0783	-107.716	3.85977	-124.097	1.54655			-115.819	22.5009	-106.988	4.2586	-124.097	1.55116
	-115.608	21.2122	-107.222	4.79463	-123.745	1.55628			-115.621	20.6615	-106.492	4.99649	-123.745	1.8813			-115.488	24.6044	-107.18	4.22933	-123.745	1.56034			-115.477	25.0297	-106.521	4.64868	-123.745	1.56719
	-115.284	23.1263	-106.717	5.21338	-123.393	1.58896			-115.296	22.4695	-106.057	5.3851	-123.393	1.91497			-115.172	26.9382	-106.679	4.58747	-123.393	1.58089			-115.16	27.3616	-106.084	5.02202	-123.393	1.59081
	-114.982	24.8576	-106.245	5.60663	-123.041	1.63466			-114.994	24.1031	-105.652	5.74864	-123.041	1.96177			-114.88	29.0404	-106.212	4.92538	-123.041	1.61108			-114.866	29.4588	-105.675	5.37059	-123.041	1.62515
	-114.703	26.3899	-105.807	5.96725	-122.688	1.69777			-114.714	25.5479	-105.274	6.08095	-122.688	2.02602			-114.61	30.8906	-105.776	5.23648	-122.688	1.65479			-114.595	31.3021	-105.296	5.68869	-122.688	1.67435
	-114.445	27.719	-105.399	6.29082	-122.336	1.78377			-114.455	26.8003	-104.924	6.37831	-122.336	2.1131			-114.362	32.484	-105.372	5.51652	-122.336	1.71715			-114.346	32.888	-104.943	5.97293	-122.336	1.74387
	-114.208	28.8503	-105.022	6.57531	-121.984	1.89946			-114.218	27.8657	-104.599	6.63917	-121.984	2.2296			-114.134	33.8288	-104.998	5.76342	-121.984	1.80484			-114.117	34.2253	-104.616	6.22201	-121.984	1.84068
	-113.99	29.796	-104.673	6.82074	-121.632	2.05304			-114	28.7559	-104.3	6.86381	-121.632	2.38347			-113.927	34.9421	-104.652	5.9769	-121.632	1.92628			-113.908	35.3316	-104.315	6.43629	-121.632	1.97354
	-113.792	30.5728	-104.353	7.02871	-121.28	2.25424			-113.801	29.487	-104.024	7.05388	-121.28	2.58405			-113.738	35.8466	-104.334	6.15812	-121.28	2.09201			-113.718	36.2298	-104.037	6.61746	-121.28	2.15326
	-113.611	31.2002	-104.059	7.20194	-120.928	2.51434			-113.62	30.0772	-103.771	7.212	-120.928	2.84207			-113.567	36.568	-104.043	6.30929	-120.928	2.31476			-113.546	36.9461	-103.783	6.76808	-120.928	2.39282
	-113.448	31.6981	-103.791	7.34383	-120.576	2.84606			-113.456	30.5456	-103.541	7.3414	-120.576	3.16961			-113.413	37.1329	-103.777	6.43327	-120.576	2.60965			-113.391	37.5067	-103.551	6.89127	-120.576	2.70742
	-113.301	32.0866	-103.547	7.45815	-120.224	3.26339			-113.309	30.9109	-103.331	7.44557	-120.224	3.57983			-113.275	37.5669	-103.535	6.53324	-120.224	2.99408			-113.253	37.9373	-103.339	6.99041	-120.224	3.11444
	-113.17	32.3843	-103.326	7.54874	-119.872	3.78123			-113.177	31.1909	-103.141	7.52807	-119.872	4.08665			-113.153	37.8939	-103.316	6.61253	-119.872	3.48753			-113.13	38.2617	-103.148	7.0689	-119.872	3.63312
	-113.053	32.6081	-103.128	7.61932	-119.52	4.41487			-113.06	31.4012	-102.97	7.59231	-119.52	4.70421			-113.045	38.135	-103.119	6.67433	-119.52	4.11101			-113.021	38.5008	-102.976	7.13001	-119.52	4.28404
	-112.949	32.7729	-102.95	7.67333	-119.168	5.17927			-112.957	31.5561	-102.817	7.64146	-119.168	5.44623			-112.95	38.3089	-102.943	6.72165	-119.168	4.88636			-112.926	38.6733	-102.823	7.17675	-119.168	5.0883
	-112.859	32.8915	-102.792	7.71391	-118.816	6.08821			-112.866	31.6677	-102.681	7.67836	-118.816	6.32516			-112.868	38.4311	-102.786	6.7572	-118.816	5.83507			-112.844	38.7944	-102.686	7.21184	-118.816	6.06646
	-112.781	32.9748	-102.653	7.74377	-118.464	7.15322			-112.788	31.746	-102.561	7.70552	-118.464	7.35118			-112.798	38.5145	-102.648	6.78338	-118.464	6.97691			-112.773	38.8772	-102.565	7.23766	-118.464	7.23713
	-112.714	33.0317	-102.531	7.76526	-118.112	8.38244			-112.72	31.7995	-102.456	7.72506	-118.112	8.5312			-112.739	38.5697	-102.526	6.80222	-118.112	8.32826			-112.714	38.9319	-102.459	7.25624	-118.112	8.61533
	-112.657	33.0693	-102.425	7.78035	-117.76	9.77944			-112.663	31.8348	-102.365	7.73878	-117.76	9.86772			-112.689	38.6048	-102.422	6.81545	-117.76	9.90019			-112.664	38.9667	-102.368	7.26929	-117.76	10.2108
	-112.609	33.0932	-102.334	7.79064	-117.408	11.3421			-112.616	31.8573	-102.287	7.74814	-117.408	11.3578			-112.648	38.6261	-102.332	6.82448	-117.408	11.6965			-112.623	38.9878	-102.289	7.27819	-117.408	12.0259
	-112.571	33.1077	-102.257	7.79745	-117.056	13.0613			-112.577	31.8709	-102.221	7.75433	-117.056	12.992			-112.616	38.6384	-102.255	6.83044	-117.056	13.712			-112.59	39	-102.223	7.28407	-117.056	14.0542
	-112.54	33.1161	-102.193	7.80177	-116.704	14.9207			-112.546	31.8788	-102.166	7.75826	-116.704	14.7539			-112.59	38.6449	-102.192	6.83424	-116.704	15.9305			-112.565	39.0065	-102.167	7.2878	-116.704	16.2788
	-112.515	33.1205	-102.141	7.8044	-116.352	16.8955			-112.522	31.883	-102.121	7.76065	-116.352	16.6198			-112.571	38.6482	-102.14	6.83654	-116.352	18.324			-112.546	39.0097	-102.122	7.29007	-116.352	18.6713
	-112.497	33.1227	-102.099	7.80591	-116	18.9532			-112.504	31.8851	-102.085	7.76202	-116	18.5582			-112.558	38.6496	-102.098	6.83787	-116	20.8522			-112.532	39.0111	-102.086	7.29138	-116	21.1914
	-112.484	33.1237	-102.066	7.80672	-115.648	21.0536			-112.49	31.886	-102.057	7.76276	-115.648	20.531			-112.549	38.6501	-102.066	6.83858	-115.648	23.4624			-112.523	39.0116	-102.057	7.29208	-115.648	23.7874
	-112.475	33.124	-102.042	7.80712	-115.296	23.1498			-112.482	31.8863	-102.036	7.76312	-115.296	22.494			-112.543	38.6503	-102.041	6.83893	-115.296	26.0912			-112.517	39.0118	-102.036	7.29243	-115.296	26.3973
	-112.47	33.1242	-102.024	7.80729	-114.944	25.1901			-112.476	31.8864	-102.021	7.76328	-114.944	24.3986			-112.54	38.6503	-102.024	6.83908	-114.944	28.6664			-112.514	39.0118	-102.021	7.29258	-114.944	28.9507
	-112.467	33.1242	-102.012	7.80736	-114.592	27.1198			-112.474	31.8864	-102.011	7.76334	-114.592	26.1938			-112.539	38.6503	-102.012	6.83914	-114.592	31.1103			-112.513	39.0118	-102.011	7.29263	-114.592	31.3724
	-112.466	33.1242	-102.005	7.80738	-114.24	28.8837			-112.473	31.8864	-102.004	7.76336	-114.24	27.8282			-112.539	38.6503	-102.005	6.83916	-114.24	33.3432			-112.513	39.0118	-102.005	7.29265	-114.24	33.5851
	-112.466	33.1242	-102.002	7.80738	-113.888	30.429			-112.473	31.8864	-102.001	7.76336	-113.888	29.2527			-112.539	38.6503	-102.002	6.83916	-113.888	35.2881			-112.513	39.0118	-102.001	7.29265	-113.888	35.5145
	-112.466	33.1242	-102	7.80738	-113.536	31.7075			-112.472	31.8864	-102	7.76336	-113.536	30.4231			-112.538	38.6503	-102	6.83916	-113.536	36.8749			-112.512	39.0118	-102	7.29265	-113.536	37.0926
	-112.465	33.1242	-102	7.80738	-113.184	32.679			-112.471	31.8864	-102	7.76336	-113.184	31.3021			-112.535	38.6503	-102	6.83916	-113.184	38.045			-112.509	39.0118	-102	7.29265	-113.184	38.2624
	-112.462	33.1242	-102	7.80738	-112.832	33.3129			-112.469	31.8864	-102	7.76336	-112.832	31.8618			-112.53	38.6501	-102	6.83916	-112.832	38.7549			-112.504	39.0116	-102	7.29265	-112.832	38.9814
	-112.457	33.124	-101.999	7.80738	-112.48	33.5904			-112.463	31.8863	-101.999	7.76336	-112.48	32.0854			-112.522	38.6497	-101.999	6.83916	-112.48	38.979			-112.496	39.0112	-101.999	7.29265	-112.48	39.2241
	-112.448	33.1237	-101.995	7.80738	-112.128	33.5053			-112.455	31.886	-101.996	7.76336	-112.128	31.9676			-112.51	38.6485	-101.995	6.83916	-112.128	38.7116			-112.483	39.01	-101.996	7.29265	-112.128	38.9838
	-112.435	33.1227	-101.989	7.80736	-111.776	33.0649			-112.442	31.8851	-101.99	7.76334	-111.776	31.5157			-112.492	38.6458	-101.989	6.83914	-111.776	37.9672			-112.466	39.0074	-101.99	7.29263	-111.776	38.2733
	-112.417	33.1205	-101.979	7.80731	-111.424	32.2891			-112.423	31.883	-101.98	7.76329	-111.424	30.7488			-112.469	38.6404	-101.979	6.8391	-111.424	36.7794			-112.443	39.0019	-101.98	7.29258	-111.424	37.124
	-112.393	33.1161	-101.963	7.80718	-111.072	31.2096			-112.399	31.8788	-101.966	7.76315	-111.072	29.697			-112.439	38.6302	-101.964	6.83898	-111.072	35.1992			-112.413	38.9917	-101.966	7.29245	-111.072	35.5839
	-112.362	33.1078	-101.942	7.80687	-110.72	29.8677			-112.368	31.8709	-101.946	7.76282	-110.72	28.3995			-112.402	38.6124	-101.943	6.83872	-110.72	33.291			-112.375	38.974	-101.945	7.29214	-110.72	33.7144
	-112.323	33.0933	-101.913	7.80625	-110.368	28.3127			-112.329	31.8573	-101.919	7.76216	-110.368	26.9025			-112.357	38.5832	-101.914	6.83818	-110.368	31.1292			-112.33	38.9449	-101.918	7.2915	-110.368	31.5872
	-112.276	33.0695	-101.876	7.80509	-110.016	26.5984			-112.282	31.8348	-101.885	7.76092	-110.016	25.257			-112.303	38.5373	-101.878	6.83718	-110.016	28.7935			-112.275	38.8991	-101.884	7.29032	-110.016	29.2794
	-112.219	33.032	-101.831	7.80307	-109.664	24.781			-112.225	31.7994	-101.842	7.75876	-109.664	23.5162			-112.239	38.4678	-101.833	6.83543	-109.664	26.3643			-112.21	38.8298	-101.841	7.28826	-109.664	26.8697
	-112.152	32.9753	-101.774	7.79975	-109.312	22.9157			-112.157	31.7459	-101.79	7.75521	-109.312	21.7326			-112.164	38.366	-101.778	6.83255	-109.312	23.9185			-112.135	38.7283	-101.788	7.28487	-109.312	24.4339
	-112.074	32.8923	-101.707	7.79452	-108.96	21.055			-112.079	31.6675	-101.727	7.74963	-108.96	19.9558			-112.078	38.2211	-101.711	6.82803	-108.96	21.5259			-112.048	38.5838	-101.725	7.27955	-108.96	22.0419
	-111.984	32.774	-101.628	7.78661	-108.608	19.2459			-111.988	31.5558	-101.653	7.74119	-108.608	18.2309			-111.979	38.0199	-101.633	6.82118	-108.608	19.2465			-111.949	38.3831	-101.65	7.27149	-108.608	19.7543
	-111.881	32.6097	-101.535	7.775	-108.255	17.5284			-111.885	31.4007	-101.566	7.72881	-108.255	16.5962			-111.868	37.7467	-101.542	6.81114	-108.255	17.1283			-111.836	38.1106	-101.563	7.25967	-108.255	17.6206
	-111.764	32.3867	-101.428	7.75847	-107.903	15.9346			-111.767	31.1901	-101.467	7.71116	-107.903	15.0829			-111.742	37.3834	-101.436	6.79683	-107.903	15.2065			-111.71	37.7482	-101.462	7.24283	-107.903	15.6781
	-111.633	32.09	-101.306	7.73546	-107.551	14.4883			-111.636	30.91	-101.353	7.68664	-107.551	13.7139			-111.602	36.9095	-101.316	6.77693	-107.551	13.5037			-111.568	37.2754	-101.347	7.21942	-107.551	13.9518
	-111.486	31.7027	-101.167	7.70417	-107.199	13.2045			-111.488	30.5443	-101.224	7.65329	-107.199	12.504			-111.446	36.3024	-101.179	6.74985	-107.199	12.0305			-111.411	36.6695	-101.217	7.18758	-107.199	12.4546
	-111.323	31.2062	-101.012	7.66244	-106.847	12.0902			-111.324	30.0754	-101.079	7.60885	-106.847	11.4604			-111.274	35.5382	-101.026	6.71375	-106.847	10.7867			-111.237	35.9067	-101.071	7.14515	-106.847	11.1888
	-111.143	30.5808	-100.838	7.60778	-106.495	11.1454			-111.143	29.4846	-100.916	7.5507	-106.495	10.583			-111.084	34.5928	-100.854	6.66648	-106.495	9.76317			-111.046	34.9628	-100.907	7.08963	-106.495	10.1472
	-110.945	29.8062	-100.644	7.5374	-106.143	10.3635			-110.944	28.7529	-100.736	7.47594	-106.143	9.86569			-110.876	33.4434	-100.664	6.60564	-106.143	8.94403			-110.837	33.8147	-100.725	7.01823	-106.143	9.31536
	-110.728	28.8632	-100.43	7.44823	-105.791	9.73322			-110.726	27.8619	-100.537	7.38139	-105.791	9.29739			-110.65	32.0705	-100.453	6.52858	-105.791	8.30838			-110.609	32.4427	-100.524	6.92791	-105.791	8.67332
	-110.491	27.735	-100.195	7.337	-105.439	9.23962			-110.489	26.7956	-100.318	7.26369	-105.439	8.86313			-110.404	30.4607	-100.221	6.4325	-105.439	7.8323			-110.361	30.833	-100.303	6.81545	-105.439	8.19741
	-110.233	26.4093	-99.9379	7.20033	-105.087	8.86524			-110.23	25.5422	-100.078	7.11949	-105.087	8.5453			-110.137	28.6092	-99.9677	6.31452	-105.087	7.49054			-110.092	28.9802	-100.061	6.67762	-105.087	7.86202
	-109.955	24.8806	-99.657	7.03493	-104.735	8.59131			-109.95	24.0964	-99.8158	6.9456	-104.735	8.3248			-109.849	26.5233	-99.691	6.17185	-104.735	7.25788			-109.802	26.891	-99.7973	6.51132	-104.735	7.64103
	-109.653	23.153	-99.3518	6.83779	-104.383	8.39878			-109.648	22.4616	-99.5313	6.73924	-104.383	8.18199			-109.539	24.2251	-99.3901	6.00196	-104.383	7.11024			-109.489	24.5865	-99.5103	6.31387	-104.383	7.50902
	-109.329	21.2424	-99.0212	6.6065	-104.031	8.2691			-109.322	20.6525	-99.223	6.49841	-104.031	8.09758			-109.206	21.7532	-99.0643	5.80288	-104.031	7.02545			-109.153	22.1047	-99.1994	6.0833	-104.031	7.44212
	-108.981	19.1782	-98.664	6.33954	-103.679	8.18486			-108.972	18.6966	-98.8901	6.22225	-103.679	8.05327			-108.849	19.1637	-98.7123	5.57342	-103.679	6.98373			-108.794	19.5007	-98.8637	5.81867	-103.679	7.41872
	-108.608	17.004	-98.2795	6.03667	-103.327	8.13025			-108.598	16.6348	-98.5316	5.91138	-103.327	8.03236			-108.468	16.5284	-98.3333	5.31354	-103.327	6.96797			-108.409	16.8457	-98.5022	5.52049	-103.327	7.41981
	-108.209	14.7773	-97.8665	5.6993	-102.975	8.09135			-108.197	14.521	-98.1466	5.56833	-102.975	8.02007			-108.061	13.9304	-97.9263	5.02465	-102.975	6.96381			-107.999	14.2227	-98.1138	5.19106	-102.975	7.42921
	-107.783	12.5657	-97.4239	5.33081	-102.623	8.05632			-107.77	12.4191	-97.7341	5.19782	-102.623	8.00382			-107.628	11.4576	-97.4902	4.70988	-102.623	6.95955			-107.562	11.7197	-97.6978	4.83475	-102.623	7.43362
	-107.331	10.4421	-96.9509	4.93679	-102.271	8.01538			-107.315	10.3981	-97.2931	4.80684	-102.271	7.9733			-107.168	9.19362	-97.024	4.37428	-102.271	6.94603			-107.099	9.42125	-97.2531	4.45814	-102.271	7.42254
	-106.849	8.47785	-96.4463	4.52508	-101.919	7.96084			-106.832	8.52564	-96.8227	4.40464	-101.919	7.92055			-106.68	7.20776	-96.5267	4.02482	-101.919	6.91636			-106.607	7.39819	-96.7787	4.06995	-101.919	7.3881
	-106.339	6.73439	-95.9093	4.10558	-101.567	7.88693			-106.319	6.86058	-96.3221	4.00225	-101.567	7.83987			-106.163	5.5465	-95.9974	3.67016	-101.567	6.86568			-106.086	5.69907	-96.2738	3.68068	-101.567	7.32487
	-105.799	5.25581	-95.3386	3.68975	-101.215	7.78968			-105.777	5.44545	-95.7901	3.61178	-101.215	7.72766			-105.617	4.22763	-95.435	3.32023	-101.215	6.79094			-105.535	4.34397	-95.7373	3.30193	-101.215	7.2296
	-105.228	4.06337	-94.7334	3.28981	-100.863	7.66674			-105.203	4.30134	-95.2259	3.24538	-100.863	7.58229			-105.041	3.23937	-94.8385	2.98549	-100.863	6.6906			-104.954	3.32321	-95.1683	2.94543	-100.863	7.10098
	-104.625	3.15359	-94.0926	2.91767	-100.511	7.51713			-104.598	3.42595	-94.6285	2.91405	-100.511	7.40383			-104.433	2.54451	-94.207	2.67596	-100.511	6.56441			-104.341	2.6012	-94.5658	2.62189	-100.511	6.93931
	-103.989	2.50062	-93.4151	2.58377	-100.159	7.34114			-103.959	2.79562	-93.997	2.62637	-100.159	7.19384			-103.793	2.08902	-93.5394	2.40022	-100.159	6.41318			-103.697	2.12468	-93.9289	2.3398	-100.159	6.74629
	-103.32	2.06246	-92.7001	2.2959	-99.8069	7.14002			-103.288	2.37109	-93.3304	2.3875	-99.8069	6.95511			-103.121	1.81257	-92.8347	2.16445	-99.8069	6.23858			-103.019	1.83324	-93.2566	2.10447	-99.8069	6.52474
	-102.617	1.78938	-91.9464	2.05836	-99.4549	6.91586			-102.581	2.1054	-92.6278	2.19867	-99.4549	6.69136			-102.415	1.65839	-92.0919	1.97172	-99.4549	6.04295			-102.307	1.66928	-92.5481	1.91743	-99.4549	6.27833
	-101.879	1.63246	-91.153	1.87156	-99.1029	6.67138			-101.84	1.952	-91.8882	2.05726	-99.1029	6.40705			-101.674	1.58002	-91.31	1.82176	-99.1029	5.82913			-101.56	1.5851	-91.8022	1.77649	-99.1029	6.01134
	-101.104	1.54994	-90.319	1.73219	-98.7508	6.40977			-101.062	1.87091	-91.1107	1.95744	-98.7508	6.10705			-101.291	1.5583	-90.4881	1.71124	-98.7508	5.6003			-101.174	1.56158	-91.0181	1.67631	-98.7508	5.72843
	-100.293	1.51058	-89.4433	1.63405	-98.3988	6.13452			-100.247	1.83198	-90.2943	1.89141	-98.3988	5.79645			-97.1643	1.52156	-89.625	1.63446	-98.3988	5.35987			-97.0592	1.52117	-90.1948	1.60952	-98.3988	5.43446
	-99.8731	1.50024	-88.5248	1.56916	-98.0468	5.84928			-99.8259	1.82172	-89.4381	1.85072	-98.0468	5.48035			-93.0381	1.52147	-88.7199	1.58448	-98.0468	5.11131			-92.9446	1.52105	-89.3313	1.568	-98.0468	5.13425
	-94.8925	1.48422	-87.5627	1.52912	-97.6948	5.55775			-94.8512	1.80565	-88.5412	1.82753	-97.6948	5.16366			-88.9119	1.52147	-87.7716	1.55417	-97.6948	4.85807			-88.8301	1.52105	-88.4267	1.5441	-97.6948	4.83249
	-89.9119	1.48421	-86.5558	1.5062	-97.3428	5.26354			-89.8765	1.80564	-87.6025	1.81538	-97.3428	4.85096			-84.7856	1.52147	-86.7793	1.53715	-97.3428	4.60347			-84.7155	1.52105	-87.4801	1.53143	-97.3428	4.53352
	-84.9313	1.48421	-85.5031	1.49411	-96.9907	4.97011			-84.9018	1.80564	-87.1172	1.81191	-96.9907	4.54637			-80.6594	1.52147	-85.7419	1.52837	-96.9907	4.35063			-80.601	1.52105	-86.9907	1.52778	-96.9907	4.2413
	-79.9507	1.48421	-84.9593	1.49063	-96.6387	4.68066			-79.9271	1.80564	-81.6994	1.80565	-96.6387	4.25345			-76.5332	1.52147	-85.2059	1.52589	-96.6387	4.10242			-76.4864	1.52105	-81.5982	1.52107	-96.6387	3.95926
	-74.9701	1.48421	-78.7265	1.48423	-96.2867	4.39809			-74.9523	1.80564	-76.2816	1.80564	-96.2867	3.97516			-72.4069	1.52147	-78.9115	1.52148	-96.2867	3.86136			-72.3719	1.52105	-76.2057	1.52105	-96.2867	3.6903
	-69.9894	1.48421	-72.4937	1.48421	-95.9347	4.12494			-69.9776	1.80564	-70.8638	1.80564	-95.9347	3.71383			-68.2807	1.52147	-72.6171	1.52147	-95.9347	3.62963			-68.2573	1.52105	-70.8132	1.52105	-95.9347	3.43672
	-65.0088	1.48421	-66.261	1.48421	-95.5826	3.86337			-65.0029	1.80564	-65.446	1.80564	-95.5826	3.47117			-64.1544	1.52147	-66.3226	1.52147	-95.5826	3.40906			-64.1428	1.52105	-65.4207	1.52105	-95.5826	3.20027
	-60.0282	1.48421	-60.0282	1.48421	-95.2306	3.61514			-60.0282	1.80564	-60.0282	1.80564	-95.2306	3.24827			-60.0282	1.52147	-60.0282	1.52147	-95.2306	3.20106			-60.0282	1.52105	-60.0282	1.52105	-95.2306	2.98211
					-94.8786	3.38162							-94.8786	3.04565							-94.8786	3.0067							-94.8786	2.78288
					-94.5266	3.16378							-94.5266	2.86335							-94.5266	2.82667							-94.5266	2.60275
					-94.1745	2.96224							-94.1745	2.70096							-94.1745	2.66133							-94.1745	2.44148
					-93.8225	2.77725							-93.8225	2.55771							-93.8225	2.51075							-93.8225	2.29845
					-93.4705	2.60878							-93.4705	2.43255							-93.4705	2.37473							-93.4705	2.17278
					-93.1185	2.45652							-93.1185	2.32423							-93.1185	2.25284							-93.1185	2.06339
					-92.7664	2.31995							-92.7664	2.23135							-92.7664	2.14447							-92.7664	1.96901
					-92.4144	2.19835							-92.4144	2.15243							-92.4144	2.04885							-92.4144	1.88832
					-92.0624	2.09086							-92.0624	2.08598							-92.0624	1.96514							-92.0624	1.81994
					-91.7104	1.99652							-91.7104	2.03053							-91.7104	1.89239							-91.7104	1.76248
					-91.3584	1.91432							-91.3584	1.98468							-91.3584	1.82965							-91.3584	1.71463
					-91.0063	1.84319							-91.0063	1.94708							-91.0063	1.77593							-91.0063	1.67511
					-90.6543	1.78207							-90.6543	1.91652							-90.6543	1.73027							-90.6543	1.64276
					-90.3023	1.7299							-90.3023	1.8919							-90.3023	1.69173							-90.3023	1.61648
					-89.9502	1.68568							-89.9502	1.87224							-89.9502	1.65945							-89.9502	1.59533
					-89.5982	1.64845							-89.5982	1.85666							-89.5982	1.63259							-89.5982	1.57843
					-89.2462	1.61732							-89.2462	1.84443							-89.2462	1.6104							-89.2462	1.56505
					-88.8942	1.59145							-88.8942	1.8349							-88.8942	1.59221							-88.8942	1.55454
					-88.5422	1.57011							-88.5422	1.82755							-88.5422	1.57738							-88.5422	1.54636
					-88.1901	1.55261							-88.1901	1.82192							-88.1901	1.56539							-88.1901	1.54003
					-87.8381	1.53835							-87.8381	1.81764							-87.8381	1.55575							-87.8381	1.53518
					-87.4861	1.52682							-87.4861	1.81442							-87.4861	1.54807							-87.4861	1.53149
					-87.1341	1.51754							-87.1341	1.81201							-87.1341	1.54198							-87.1341	1.52871
					-86.782	1.51013							-86.782	1.81023							-86.782	1.53718							-86.782	1.52662
					-86.43	1.50425							-86.43	1.80892							-86.43	1.53343							-86.43	1.52508
					-86.078	1.49962							-86.078	1.80797							-86.078	1.53052							-86.078	1.52394
					-85.726	1.49598							-85.726	1.80728							-85.726	1.52828							-85.726	1.52311
					-85.3739	1.49315							-85.3739	1.80678							-85.3739	1.52656							-85.3739	1.5225
					-85.0219	1.49096							-85.0219	1.80643							-85.0219	1.52525							-85.0219	1.52207
					-84.6699	1.48928							-84.6699	1.80618							-84.6699	1.52426							-84.6699	1.52176
					-84.3179	1.48799							-84.3179	1.80601							-84.3179	1.52351							-84.3179	1.52154
					-83.9658	1.48702							-83.9658	1.80589							-83.9658	1.52296							-83.9658	1.52139
					-83.6138	1.48628							-83.6138	1.80581							-83.6138	1.52255							-83.6138	1.52128
					-83.2618	1.48573							-83.2618	1.80575							-83.2618	1.52225							-83.2618	1.5212
					-82.9098	1.48532							-82.9098	1.80571							-82.9098	1.52202							-82.9098	1.52115
					-82.5577	1.48501							-82.5577	1.80568							-82.5577	1.52186							-82.5577	1.52112
					-82.2057	1.48479							-82.2057	1.80567							-82.2057	1.52175							-82.2057	1.5211
					-81.8537	1.48462							-81.8537	1.80566							-81.8537	1.52166							-81.8537	1.52108
					-81.5017	1.4845							-81.5017	1.80565							-81.5017	1.52161							-81.5017	1.52107
					-81.1496	1.48442							-81.1496	1.80564							-81.1496	1.52156							-81.1496	1.52106
					-80.7976	1.48436							-80.7976	1.80564							-80.7976	1.52153							-80.7976	1.52106
					-80.4456	1.48431							-80.4456	1.80564							-80.4456	1.52151							-80.4456	1.52106
					-80.0936	1.48428							-80.0936	1.80564							-80.0936	1.5215							-80.0936	1.52105
					-79.7416	1.48426							-79.7416	1.80564							-79.7416	1.52149							-79.7416	1.52105
					-79.3895	1.48424							-79.3895	1.80564							-79.3895	1.52148							-79.3895	1.52105
					-79.0375	1.48423							-79.0375	1.80564							-79.0375	1.52148							-79.0375	1.52105
					-78.6855	1.48423							-78.6855	1.80564							-78.6855	1.52147							-78.6855	1.52105
					-78.3334	1.48422							-78.3334	1.80564							-78.3334	1.52147							-78.3334	1.52105
					-77.9814	1.48422							-77.9814	1.80564							-77.9814	1.52147							-77.9814	1.52105
					-77.6294	1.48421							-77.6294	1.80564							-77.6294	1.52147							-77.6294	1.52105
					-77.2774	1.48421							-77.2774	1.80564							-77.2774	1.52147							-77.2774	1.52105
					-76.9254	1.48421							-76.9254	1.80564							-76.9254	1.52147							-76.9254	1.52105
					-76.5733	1.48421							-76.5733	1.80564							-76.5733	1.52147							-76.5733	1.52105
					-76.2213	1.48421							-76.2213	1.80564							-76.2213	1.52147							-76.2213	1.52105
					-75.8693	1.48421							-75.8693	1.80564							-75.8693	1.52147							-75.8693	1.52105
					-75.5173	1.48421							-75.5173	1.80564							-75.5173	1.52147							-75.5173	1.52105
					-75.1652	1.48421							-75.1652	1.80564							-75.1652	1.52147							-75.1652	1.52105
					-74.8132	1.48421							-74.8132	1.80564							-74.8132	1.52147							-74.8132	1.52105
					-74.4612	1.48421							-74.4612	1.80564							-74.4612	1.52147							-74.4612	1.52105
					-74.1092	1.48421							-74.1092	1.80564							-74.1092	1.52147							-74.1092	1.52105
					-73.7571	1.48421							-73.7571	1.80564							-73.7571	1.52147							-73.7571	1.52105
					-73.4051	1.48421							-73.4051	1.80564							-73.4051	1.52147							-73.4051	1.52105
					-73.0531	1.48421							-73.0531	1.80564							-73.0531	1.52147							-73.0531	1.52105
					-72.7011	1.48421							-72.7011	1.80564							-72.7011	1.52147							-72.7011	1.52105
					-72.349	1.48421							-72.349	1.80564							-72.349	1.52147							-72.349	1.52105
					-71.997	1.48421							-71.997	1.80564							-71.997	1.52147							-71.997	1.52105
					-71.645	1.48421							-71.645	1.80564							-71.645	1.52147							-71.645	1.52105
					-71.293	1.48421							-71.293	1.80564							-71.293	1.52147							-71.293	1.52105
					-70.941	1.48421							-70.941	1.80564							-70.941	1.52147							-70.941	1.52105
					-70.5889	1.48421							-70.5889	1.80564							-70.5889	1.52147							-70.5889	1.52105
					-70.2369	1.48421							-70.2369	1.80564							-70.2369	1.52147							-70.2369	1.52105
					-69.8849	1.48421							-69.8849	1.80564							-69.8849	1.52147							-69.8849	1.52105
					-69.5328	1.48421							-69.5328	1.80564							-69.5328	1.52147							-69.5328	1.52105
					-69.1808	1.48421							-69.1808	1.80564							-69.1808	1.52147							-69.1808	1.52105
					-68.8288	1.48421							-68.8288	1.80564							-68.8288	1.52147							-68.8288	1.52105
					-68.4768	1.48421							-68.4768	1.80564							-68.4768	1.52147							-68.4768	1.52105
					-68.1248	1.48421							-68.1248	1.80564							-68.1248	1.52147							-68.1248	1.52105
					-67.7727	1.48421							-67.7727	1.80564							-67.7727	1.52147							-67.7727	1.52105
					-67.4207	1.48421							-67.4207	1.80564							-67.4207	1.52147							-67.4207	1.52105
					-67.0687	1.48421							-67.0687	1.80564							-67.0687	1.52147							-67.0687	1.52105
					-66.7167	1.48421							-66.7167	1.80564							-66.7167	1.52147							-66.7167	1.52105
					-66.3646	1.48421							-66.3646	1.80564							-66.3646	1.52147							-66.3646	1.52105
					-66.0126	1.48421							-66.0126	1.80564							-66.0126	1.52147							-66.0126	1.52105
					-65.6606	1.48421							-65.6606	1.80564							-65.6606	1.52147							-65.6606	1.52105
					-65.3086	1.48421							-65.3086	1.80564							-65.3086	1.52147							-65.3086	1.52105
					-64.9565	1.48421							-64.9565	1.80564							-64.9565	1.52147							-64.9565	1.52105
					-64.6045	1.48421							-64.6045	1.80564							-64.6045	1.52147							-64.6045	1.52105
					-64.2525	1.48421							-64.2525	1.80564							-64.2525	1.52147							-64.2525	1.52105
					-63.9005	1.48421							-63.9005	1.80564							-63.9005	1.52147							-63.9005	1.52105
					-63.5484	1.48421							-63.5484	1.80564							-63.5484	1.52147							-63.5484	1.52105
					-63.1964	1.48421							-63.1964	1.80564							-63.1964	1.52147							-63.1964	1.52105
					-62.8444	1.48421							-62.8444	1.80564							-62.8444	1.52147							-62.8444	1.52105
					-62.4924	1.48421							-62.4924	1.80564							-62.4924	1.52147							-62.4924	1.52105
					-62.1403	1.48421							-62.1403	1.80564							-62.1403	1.52147							-62.1403	1.52105
					-61.7883	1.48421							-61.7883	1.80564							-61.7883	1.52147							-61.7883	1.52105
					-61.4363	1.48421							-61.4363	1.80564							-61.4363	1.52147							-61.4363	1.52105
					-61.0843	1.48421							-61.0843	1.80564							-61.0843	1.52147							-61.0843	1.52105
					-60.7323	1.48421							-60.7323	1.80564							-60.7323	1.52147							-60.7323	1.52105
					-60.3802	1.48421							-60.3802	1.80564							-60.3802	1.52147							-60.3802	1.52105
					-60.0282	1.48421							-60.0282	1.80564							-60.0282	1.52147							-60.0282	1.52105

## Sheet: Figure 2l
200W	470.25	8187.64	8190.3	8187.64	8189.38	8188.27	8187.75	8187.83			300W	470.7	470.7	8406.24	8410.11	8407.27	8409.06	8406.25	8406.26			500W	469.2	8611.02	8618.24	8611.02	8612.52	8616.72	8611.02	8611.03			1000W	469.7	8530.17	8534.18	8530.17	8531.06	8533.27	8530.18	8530.18
	470.2	8160.19	8190.35	8187.64	8189.42	8188.27	8187.75	8187.84				470.65	470.65	8438.66	8410.35	8407.44	8409.28	8406.42	8406.42				469.15	8675.16	8618.69	8611.17	8612.69	8617.16	8611.18	8611.18				469.65	8546.75	8534.6	8530.45	8531.35	8533.68	8530.45	8530.46
	470.15	8157.29	8190.4	8187.64	8189.46	8188.28	8187.75	8187.84				470.6	470.6	8446.16	8410.58	8407.62	8409.5	8406.58	8406.59				469.1	8684.2	8619.16	8611.33	8612.87	8617.61	8611.33	8611.34				469.6	8566.91	8535.03	8530.73	8531.63	8534.1	8530.73	8530.74
	470.1	8177.96	8190.46	8187.64	8189.51	8188.29	8187.75	8187.84				470.55	470.55	8452.76	8410.82	8407.8	8409.73	8406.75	8406.76				469.05	8620.48	8619.67	8611.48	8613.04	8618.1	8611.49	8611.49				469.55	8555.96	8535.47	8531	8531.92	8534.53	8531.01	8531.02
	470.05	8208.06	8190.52	8187.64	8189.56	8188.29	8187.75	8187.85				470.5	470.5	8447.73	8411.06	8407.97	8409.96	8406.91	8406.92				469	8577.64	8620.2	8611.64	8613.21	8618.62	8611.64	8611.65				469.5	8552.18	8535.93	8531.28	8532.21	8534.98	8531.29	8531.3
	470	8215.38	8190.57	8187.64	8189.6	8188.3	8187.75	8187.85				470.45	470.45	8455.95	8411.31	8408.15	8410.19	8407.08	8407.09				468.95	8685.76	8620.77	8611.79	8613.38	8619.17	8611.8	8611.8				469.45	8539.1	8536.4	8531.56	8532.49	8535.44	8531.56	8531.57
	469.95	8196.75	8190.63	8187.64	8189.65	8188.31	8187.75	8187.85				470.4	470.4	8437.69	8411.55	8408.33	8410.43	8407.24	8407.25				468.9	8713.23	8621.38	8611.95	8613.56	8619.76	8611.95	8611.96				469.4	8586.08	8536.88	8531.84	8532.78	8535.92	8531.84	8531.85
	469.9	8180.39	8190.7	8187.64	8189.7	8188.31	8187.75	8187.85				470.35	470.35	8488.46	8411.8	8408.5	8410.67	8407.41	8407.42				468.85	8683.64	8622.02	8612.1	8613.73	8620.39	8612.11	8612.11				469.35	8625.31	8537.39	8532.11	8533.07	8536.41	8532.12	8532.13
	469.85	8194.8	8190.76	8187.64	8189.76	8188.32	8187.75	8187.86				470.3	470.3	8561.06	8412.06	8408.68	8410.91	8407.58	8407.59				468.8	8684.54	8622.72	8612.26	8613.9	8621.07	8612.26	8612.27				469.3	8559.89	8537.91	8532.39	8533.35	8536.92	8532.4	8532.41
	469.8	8215.43	8190.83	8187.64	8189.81	8188.33	8187.75	8187.86				470.25	470.25	8505.91	8412.31	8408.85	8411.15	8407.74	8407.75				468.75	8613.4	8623.46	8612.41	8614.07	8621.79	8612.42	8612.42				469.25	8533	8538.44	8532.67	8533.64	8537.45	8532.68	8532.68
	469.75	8216.82	8190.9	8187.64	8189.87	8188.33	8187.75	8187.86				470.2	470.2	8554.88	8412.57	8409.03	8411.4	8407.91	8407.92				468.7	8663.99	8624.25	8612.57	8614.25	8622.56	8612.57	8612.58				469.2	8532.11	8539.01	8532.95	8533.93	8538	8532.95	8532.96
	469.7	8192.15	8190.97	8187.64	8189.93	8188.34	8187.75	8187.86				470.15	470.15	8464	8412.83	8409.21	8411.65	8408.07	8408.08				468.65	8667.48	8625.1	8612.72	8614.42	8623.39	8612.73	8612.73				469.15	8560.16	8539.59	8533.22	8534.22	8538.57	8533.23	8533.24
	469.65	8183.75	8191.05	8187.64	8190	8188.35	8187.75	8187.87				470.1	470.1	8468.35	8413.1	8409.39	8411.91	8408.24	8408.25				468.6	8514.18	8626.01	8612.88	8614.6	8624.29	8612.88	8612.89				469.1	8572.18	8540.2	8533.5	8534.51	8539.17	8533.51	8533.52
	469.6	8214.18	8191.13	8187.64	8190.07	8188.35	8187.75	8187.87				470.05	470.05	8451.03	8413.37	8409.56	8412.17	8408.4	8408.41				468.55	8647.02	8626.99	8613.03	8614.77	8625.25	8613.04	8613.04				469.05	8580.25	8540.84	8533.78	8534.8	8539.8	8533.79	8533.8
	469.55	8257.11	8191.22	8187.64	8190.14	8188.36	8187.75	8187.87				470	470	8518.74	8413.65	8409.74	8412.43	8408.57	8408.58				468.5	8633.98	8628.04	8613.19	8614.94	8626.27	8613.19	8613.2				469	8610.14	8541.51	8534.06	8535.08	8540.45	8534.06	8534.07
	469.5	8265.79	8191.3	8187.63	8190.22	8188.36	8187.75	8187.87				469.95	469.95	8505.03	8413.93	8409.92	8412.7	8408.73	8408.75				468.45	8632.9	8629.17	8613.34	8615.12	8627.38	8613.35	8613.35				468.95	8588.27	8542.2	8534.33	8535.37	8541.14	8534.34	8534.35
	469.45	8221.92	8191.4	8187.63	8190.3	8188.37	8187.75	8187.87				469.9	469.9	8472.08	8414.23	8410.1	8412.98	8408.9	8408.91				468.4	8646.58	8630.38	8613.5	8615.3	8628.57	8613.5	8613.51				468.9	8601.47	8542.93	8534.61	8535.66	8541.86	8534.62	8534.63
	469.4	8187.39	8191.5	8187.63	8190.38	8188.37	8187.75	8187.88				469.85	469.85	8446.35	8414.52	8410.27	8413.27	8409.07	8409.08				468.35	8655.73	8631.67	8613.65	8615.47	8629.84	8613.66	8613.66				468.85	8604.71	8543.7	8534.89	8535.95	8542.61	8534.9	8534.91
	469.35	8183.8	8191.61	8187.63	8190.48	8188.38	8187.75	8187.88				469.8	469.8	8440.42	8414.83	8410.45	8413.56	8409.23	8409.24				468.3	8722.45	8633.06	8613.81	8615.65	8631.2	8613.81	8613.82				468.8	8622.93	8544.5	8535.17	8536.24	8543.4	8535.17	8535.19
	469.3	8189.71	8191.73	8187.63	8190.59	8188.39	8187.75	8187.88				469.75	469.75	8475.42	8415.15	8410.63	8413.86	8409.4	8409.41				468.25	8782.91	8634.54	8613.96	8615.83	8632.67	8613.97	8613.97				468.75	8627.79	8545.34	8535.44	8536.53	8544.23	8535.45	8535.46
	469.25	8186.28	8191.85	8187.63	8190.7	8188.4	8187.75	8187.89				469.7	469.7	8508.86	8415.47	8410.81	8414.17	8409.56	8409.58				468.2	8673.25	8636.13	8614.12	8616	8634.23	8614.12	8614.13				468.7	8569.91	8546.23	8535.72	8536.82	8545.11	8535.73	8535.74
	469.2	8173.14	8191.99	8187.63	8190.82	8188.41	8187.75	8187.89				469.65	469.65	8460.53	8415.81	8410.99	8414.5	8409.73	8409.74				468.15	8650.9	8637.83	8614.27	8616.18	8635.91	8614.28	8614.28				468.65	8534.12	8547.16	8536	8537.11	8546.02	8536.01	8536.02
	469.15	8177.66	8192.15	8187.63	8190.96	8188.42	8187.75	8187.9				469.6	469.6	8399.73	8416.16	8411.17	8414.83	8409.89	8409.91				468.1	8675.65	8639.64	8614.43	8616.36	8637.69	8614.43	8614.44				468.6	8559.65	8548.14	8536.28	8537.4	8546.99	8536.29	8536.3
	469.1	8198.75	8192.31	8187.63	8191.11	8188.43	8187.75	8187.9				469.55	469.55	8420.17	8416.52	8411.35	8415.18	8410.06	8410.07				468.05	8735.38	8641.57	8614.58	8616.54	8639.6	8614.59	8614.59				468.55	8585.57	8549.16	8536.56	8537.69	8548	8536.56	8536.58
	469.05	8212.41	8192.49	8187.63	8191.28	8188.44	8187.76	8187.91				469.5	469.5	8412.69	8416.9	8411.53	8415.55	8410.23	8410.24				468	8644.22	8643.63	8614.74	8616.72	8641.64	8614.74	8614.75				468.5	8558.79	8550.24	8536.83	8537.98	8549.07	8536.84	8536.85
	469	8219.18	8192.69	8187.63	8191.46	8188.44	8187.75	8187.91				469.45	469.45	8466.37	8417.3	8411.71	8415.93	8410.39	8410.41				467.95	8695.2	8645.82	8614.89	8616.89	8643.8	8614.9	8614.9				468.45	8591.83	8551.38	8537.11	8538.27	8550.19	8537.12	8537.13
	468.95	8235.38	8192.9	8187.62	8191.66	8188.45	8187.75	8187.91				469.4	469.4	8495.1	8417.72	8411.89	8416.33	8410.56	8410.57				467.9	8675.84	8648.14	8615.05	8617.07	8646.1	8615.05	8615.06				468.4	8642.54	8552.57	8537.39	8538.56	8551.36	8537.4	8537.41
	468.9	8225.42	8193.15	8187.62	8191.89	8188.46	8187.75	8187.91				469.35	469.35	8421.44	8418.16	8412.07	8416.76	8410.72	8410.74				467.85	8721.21	8650.6	8615.2	8617.25	8648.54	8615.21	8615.21				468.35	8603.6	8553.81	8537.67	8538.85	8552.6	8537.67	8537.69
	468.85	8208.57	8193.41	8187.62	8192.14	8188.47	8187.75	8187.92				469.3	469.3	8406.84	8418.63	8412.25	8417.21	8410.89	8410.9				467.8	8695.34	8653.21	8615.36	8617.43	8651.11	8615.36	8615.37				468.3	8561.63	8555.12	8537.94	8539.14	8553.89	8537.95	8537.97
	468.8	8214.72	8193.71	8187.62	8192.43	8188.47	8187.75	8187.92				469.25	469.25	8431.81	8419.12	8412.43	8417.69	8411.05	8411.07				467.75	8705.2	8655.96	8615.51	8617.61	8653.84	8615.52	8615.52				468.25	8577.61	8556.5	8538.22	8539.43	8555.25	8538.23	8538.24
	468.75	8240.24	8194.05	8187.62	8192.75	8188.48	8187.75	8187.93				469.2	469.2	8445.68	8419.65	8412.61	8418.2	8411.22	8411.23				467.7	8710.23	8658.86	8615.67	8617.8	8656.72	8615.67	8615.68				468.2	8631.7	8557.94	8538.5	8539.73	8556.68	8538.51	8538.52
	468.7	8249.73	8194.42	8187.62	8193.1	8188.49	8187.75	8187.93				469.15	469.15	8457.75	8420.21	8412.79	8418.74	8411.39	8411.4				467.65	8728.48	8661.92	8615.82	8617.98	8659.75	8615.83	8615.83				468.15	8605.32	8559.44	8538.77	8540.02	8558.17	8538.78	8538.8
	468.65	8226.6	8194.84	8187.61	8193.5	8188.5	8187.75	8187.93				469.1	469.1	8438.13	8420.81	8412.97	8419.32	8411.55	8411.57				467.6	8731.62	8665.13	8615.98	8618.16	8662.93	8615.98	8615.99				468.1	8523.83	8561.02	8539.05	8540.31	8559.73	8539.06	8539.08
	468.6	8192.96	8195.31	8187.61	8193.96	8188.51	8187.75	8187.94				469.05	469.05	8389.84	8421.45	8413.16	8419.95	8411.72	8411.73				467.55	8727.76	8668.5	8616.13	8618.34	8666.27	8616.14	8616.15				468.05	8514.67	8562.66	8539.33	8540.6	8561.36	8539.34	8539.35
	468.55	8173.69	8195.84	8187.61	8194.47	8188.52	8187.75	8187.94				469	469	8394.81	8422.13	8413.34	8420.62	8411.88	8411.9				467.5	8766.8	8672.02	8616.29	8618.53	8669.76	8616.29	8616.3				468	8598.62	8564.38	8539.61	8540.89	8563.06	8539.62	8539.63
	468.5	8168.42	8196.44	8187.61	8195.04	8188.53	8187.75	8187.95				468.95	468.95	8414.84	8422.87	8413.52	8421.34	8412.05	8412.07				467.45	8655.93	8675.69	8616.44	8618.71	8673.41	8616.45	8616.46				467.95	8610.2	8566.17	8539.89	8541.19	8564.84	8539.9	8539.91
	468.45	8162.96	8197.1	8187.61	8195.69	8188.54	8187.75	8187.96				468.9	468.9	8420.78	8423.67	8413.7	8422.12	8412.21	8412.23				467.4	8621.04	8679.52	8616.6	8618.9	8677.2	8616.6	8616.61				467.9	8575.49	8568.03	8540.16	8541.48	8566.68	8540.17	8540.19
	468.4	8170.47	8197.85	8187.61	8196.42	8188.55	8187.76	8187.96				468.85	468.85	8350.9	8424.53	8413.89	8422.97	8412.38	8412.4				467.35	8716.16	8683.5	8616.75	8619.08	8681.15	8616.76	8616.77				467.85	8556.91	8569.97	8540.44	8541.77	8568.6	8540.45	8540.47
	468.35	8185.68	8198.68	8187.61	8197.23	8188.57	8187.76	8187.97				468.8	468.8	8418.77	8425.47	8414.07	8423.88	8412.54	8412.56				467.3	8664.77	8687.62	8616.91	8619.27	8685.24	8616.91	8616.92				467.8	8550.61	8571.98	8540.72	8542.07	8570.6	8540.73	8540.75
	468.3	8185.14	8199.6	8187.61	8198.14	8188.58	8187.76	8187.98				468.75	468.75	8452.14	8426.47	8414.25	8424.86	8412.71	8412.73				467.25	8612.42	8691.89	8617.06	8619.45	8689.48	8617.07	8617.08				467.75	8543.31	8574.07	8541	8542.36	8572.67	8541.01	8541.02
	468.25	8179.39	8200.64	8187.61	8199.15	8188.59	8187.76	8187.98				468.7	468.7	8483.94	8427.56	8414.44	8425.94	8412.88	8412.9				467.2	8683.11	8696.28	8617.22	8619.64	8693.84	8617.22	8617.23				467.7	8528.62	8576.23	8541.27	8542.66	8574.81	8541.28	8541.3
	468.2	8183.13	8201.79	8187.61	8200.28	8188.6	8187.76	8187.99				468.65	468.65	8526.24	8428.75	8414.62	8427.1	8413.04	8413.06				467.15	8681.55	8700.81	8617.37	8619.83	8698.33	8617.38	8617.39				467.65	8548.9	8578.46	8541.55	8542.95	8577.02	8541.56	8541.58
	468.15	8204.8	8203.06	8187.61	8201.53	8188.61	8187.76	8188				468.6	468.6	8547.13	8430.02	8414.81	8428.35	8413.21	8413.23				467.1	8699.01	8705.46	8617.53	8620.02	8702.94	8617.53	8617.55				467.6	8604.63	8580.76	8541.83	8543.25	8579.31	8541.84	8541.86
	468.1	8233.66	8204.47	8187.61	8202.92	8188.63	8187.76	8188.01				468.55	468.55	8472.95	8431.4	8414.99	8429.72	8413.37	8413.39				467.05	8749.1	8710.21	8617.68	8620.21	8707.66	8617.69	8617.7				467.55	8572.13	8583.13	8542.11	8543.54	8581.66	8542.12	8542.14
	468.05	8219.4	8206.03	8187.61	8204.45	8188.64	8187.76	8188.01				468.5	468.5	8543.9	8432.9	8415.18	8431.19	8413.54	8413.56				467	8705.54	8715.07	8617.84	8620.4	8712.48	8617.84	8617.85				467.5	8587.61	8585.57	8542.38	8543.84	8584.08	8542.39	8542.41
	468	8174.32	8207.74	8187.61	8206.14	8188.65	8187.76	8188.02				468.45	468.45	8536.86	8434.52	8415.36	8432.79	8413.7	8413.73				466.95	8763.58	8720	8617.99	8620.59	8717.38	8618	8618.01				467.45	8614.37	8588.07	8542.66	8544.13	8586.56	8542.67	8542.69
	467.95	8154.94	8209.62	8187.61	8208	8188.66	8187.76	8188.03				468.4	468.4	8498.93	8436.28	8415.55	8434.52	8413.87	8413.89				466.9	8721.19	8725.01	8618.15	8620.78	8722.35	8618.15	8618.17				467.4	8607.31	8590.64	8542.94	8544.43	8589.1	8542.95	8542.97
	467.9	8183.17	8211.68	8187.61	8210.03	8188.68	8187.77	8188.04				468.35	468.35	8518.66	8438.17	8415.74	8436.39	8414.03	8414.06				466.85	8692.15	8730.08	8618.3	8620.97	8727.39	8618.31	8618.32				467.35	8651.78	8593.25	8543.22	8544.73	8591.7	8543.23	8543.25
	467.85	8226.58	8213.92	8187.61	8212.25	8188.69	8187.77	8188.05				468.3	468.3	8502.91	8440.21	8415.92	8438.41	8414.2	8414.23				466.8	8694.33	8735.19	8618.46	8621.17	8732.45	8618.46	8618.48				467.3	8648.68	8595.93	8543.49	8545.02	8594.35	8543.5	8543.53
	467.8	8227.37	8216.35	8187.61	8214.66	8188.71	8187.77	8188.05				468.25	468.25	8411.8	8442.41	8416.11	8440.59	8414.36	8414.39				466.75	8727.48	8740.33	8618.61	8621.36	8737.55	8618.62	8618.64				467.25	8591.97	8598.65	8543.77	8545.32	8597.06	8543.78	8543.81
	467.75	8213.94	8218.99	8187.61	8217.27	8188.72	8187.77	8188.06				468.2	468.2	8474.64	8444.77	8416.3	8442.93	8414.53	8414.56				466.7	8697.66	8745.46	8618.77	8621.55	8742.65	8618.77	8618.79				467.2	8551.79	8601.41	8544.05	8545.62	8599.8	8544.06	8544.08
	467.7	8224.71	8221.84	8187.61	8220.09	8188.73	8187.77	8188.07				468.15	468.15	8440.4	8447.31	8416.49	8445.45	8414.7	8414.73				466.65	8842.94	8750.58	8618.92	8621.75	8747.73	8618.93	8618.95				467.15	8578.07	8604.21	8544.33	8545.92	8602.57	8544.34	8544.36
	467.65	8239.09	8224.9	8187.61	8223.12	8188.74	8187.77	8188.08				468.1	468.1	8466.11	8450.04	8416.67	8448.15	8414.86	8414.89				466.6	8820.92	8755.67	8619.08	8621.94	8752.77	8619.08	8619.1				467.1	8560.55	8607.04	8544.6	8546.21	8605.38	8544.61	8544.64
	467.6	8233.01	8228.17	8187.6	8226.37	8188.76	8187.77	8188.09				468.05	468.05	8625.48	8452.95	8416.86	8451.04	8415.03	8415.06				466.55	8835.2	8760.7	8619.23	8622.14	8757.76	8619.24	8619.26				467.05	8556.28	8609.9	8544.88	8546.51	8608.22	8544.89	8544.92
	467.55	8230.06	8231.67	8187.6	8229.84	8188.77	8187.77	8188.09				468	468	8520.6	8456.07	8417.05	8454.13	8415.19	8415.23				466.5	8801.46	8765.66	8619.39	8622.34	8762.67	8619.39	8619.42				467	8629.74	8612.77	8545.16	8546.81	8611.06	8545.17	8545.2
	467.5	8244.25	8235.39	8187.6	8233.53	8188.79	8187.77	8188.1				467.95	467.95	8518.45	8459.39	8417.24	8457.42	8415.36	8415.39				466.45	8779.47	8770.5	8619.54	8622.54	8767.47	8619.55	8619.57				466.95	8691.13	8615.65	8545.44	8547.11	8613.92	8545.45	8545.48
	467.45	8261.96	8239.31	8187.6	8237.43	8188.8	8187.76	8188.11				467.9	467.9	8520.35	8462.92	8417.43	8460.93	8415.52	8415.56				466.4	8860.13	8775.23	8619.7	8622.74	8772.14	8619.7	8619.73				466.9	8663.97	8618.53	8545.72	8547.41	8616.78	8545.73	8545.76
	467.4	8275.33	8243.45	8187.59	8241.54	8188.81	8187.76	8188.12				467.85	467.85	8580.19	8466.67	8417.62	8464.66	8415.69	8415.72				466.35	8821.46	8779.8	8619.85	8622.94	8776.67	8619.86	8619.89				466.85	8621.07	8621.4	8545.99	8547.71	8619.63	8546	8546.03
	467.35	8273.69	8247.8	8187.59	8245.85	8188.82	8187.76	8188.13				467.8	467.8	8539.32	8470.65	8417.82	8468.6	8415.86	8415.89				466.3	8732.5	8784.19	8620.01	8623.14	8781	8620.01	8620.05				466.8	8633.43	8624.26	8546.27	8548.01	8622.46	8546.28	8546.31
	467.3	8261.18	8252.34	8187.58	8250.36	8188.84	8187.76	8188.14				467.75	467.75	8507.24	8474.84	8418.01	8472.77	8416.02	8416.06				466.25	8783	8788.38	8620.16	8623.34	8785.14	8620.17	8620.2				466.75	8660.79	8627.09	8546.55	8548.32	8625.26	8546.56	8546.59
	467.25	8225.13	8257.06	8187.58	8255.04	8188.85	8187.75	8188.15				467.7	467.7	8558.2	8479.26	8418.2	8477.16	8416.19	8416.22				466.2	8771.28	8792.33	8620.32	8623.55	8789.05	8620.32	8620.36				466.7	8638.07	8629.88	8546.83	8548.62	8628.03	8546.84	8546.87
	467.2	8208.11	8261.94	8187.58	8259.89	8188.87	8187.75	8188.16				467.65	467.65	8521.05	8483.91	8418.4	8481.78	8416.35	8416.39				466.15	8698.69	8796.04	8620.47	8623.75	8792.7	8620.48	8620.52				466.65	8612.86	8632.63	8547.1	8548.92	8630.75	8547.11	8547.15
	467.15	8240.82	8266.97	8187.58	8264.89	8188.89	8187.75	8188.17				467.6	467.6	8502.44	8488.78	8418.59	8486.62	8416.52	8416.56				466.1	8738.42	8799.47	8620.63	8623.96	8796.07	8620.63	8620.68				466.6	8613.5	8635.33	8547.38	8549.23	8633.42	8547.39	8547.43
	467.1	8279.4	8272.12	8187.57	8270	8188.9	8187.75	8188.18				467.55	467.55	8529.2	8493.88	8418.78	8491.69	8416.68	8416.72				466.05	8787.67	8802.59	8620.78	8624.17	8799.14	8620.79	8620.83				466.55	8626.31	8637.95	8547.66	8549.53	8636.01	8547.67	8547.71
	467.05	8293.52	8277.36	8187.57	8275.21	8188.92	8187.75	8188.19				467.5	467.5	8500.21	8499.19	8418.98	8496.97	8416.85	8416.89				466	8788.67	8805.39	8620.94	8624.38	8801.88	8620.94	8620.99				466.5	8690.78	8640.49	8547.94	8549.83	8638.53	8547.95	8547.99
	467	8297.68	8282.67	8187.56	8280.48	8188.93	8187.75	8188.21				467.45	467.45	8516.1	8504.71	8419.17	8502.46	8417.02	8417.06				465.95	8737.27	8807.84	8621.09	8624.59	8804.28	8621.1	8621.15				466.45	8675.09	8642.95	8548.21	8550.14	8640.96	8548.23	8548.27
	466.95	8284.58	8288.02	8187.56	8285.79	8188.95	8187.74	8188.22				467.4	467.4	8586.05	8510.43	8419.37	8508.15	8417.18	8417.22				465.9	8773.05	8809.93	8621.25	8624.8	8806.31	8621.25	8621.31				466.4	8661.65	8645.31	8548.49	8550.44	8643.28	8548.5	8548.55
	466.9	8273.63	8293.38	8187.56	8291.1	8188.96	8187.74	8188.23				467.35	467.35	8498.09	8516.34	8419.57	8514.03	8417.35	8417.39				465.85	8860.03	8811.65	8621.4	8625.01	8807.96	8621.41	8621.47				466.35	8706.14	8647.55	8548.77	8550.75	8645.49	8548.78	8548.83
	466.85	8279.85	8298.69	8187.55	8296.38	8188.98	8187.74	8188.25				467.3	467.3	8541.73	8522.43	8419.76	8520.08	8417.51	8417.56				465.8	8785.98	8812.97	8621.56	8625.23	8809.22	8621.56	8621.63				466.3	8704.5	8649.67	8549.05	8551.06	8647.58	8549.06	8549.11
	466.8	8279.85	8303.94	8187.55	8301.58	8189	8187.73	8188.26				467.25	467.25	8593.87	8528.69	8419.96	8526.3	8417.68	8417.73				465.75	8796.3	8813.89	8621.71	8625.44	8810.07	8621.72	8621.79				466.25	8628.27	8651.65	8549.32	8551.36	8649.53	8549.34	8549.39
	466.75	8290.12	8309.06	8187.54	8306.66	8189.02	8187.73	8188.28				467.2	467.2	8646.4	8535.08	8420.16	8532.66	8417.84	8417.89				465.7	8836.63	8814.4	8621.86	8625.66	8810.51	8621.87	8621.95				466.2	8578.58	8653.5	8549.6	8551.67	8651.35	8549.61	8549.67
	466.7	8320.97	8314.03	8187.54	8311.58	8189.03	8187.73	8188.3				467.15	467.15	8659.71	8541.61	8420.36	8539.15	8418.01	8418.06				465.65	8769.51	8814.5	8622.02	8625.88	8810.54	8622.03	8622.11				466.15	8560.88	8655.19	8549.88	8551.98	8653	8549.89	8549.95
	466.65	8327.34	8318.79	8187.53	8316.29	8189.05	8187.73	8188.32				467.1	467.1	8735.03	8548.24	8420.56	8545.74	8418.18	8418.23				465.6	8812.96	8814.19	8622.17	8626.1	8810.16	8622.18	8622.27				466.1	8555.43	8656.72	8550.16	8552.29	8654.49	8550.17	8550.23
	466.6	8319.01	8323.29	8187.52	8320.74	8189.07	8187.72	8188.34				467.05	467.05	8637.6	8554.95	8420.76	8552.42	8418.34	8418.4				465.55	8859.18	8813.48	8622.33	8626.32	8809.38	8622.34	8622.43				466.05	8605.6	8658.08	8550.43	8552.6	8655.81	8550.45	8550.52
	466.55	8337.48	8327.49	8187.52	8324.89	8189.08	8187.72	8188.36				467	467	8640.68	8561.71	8420.96	8559.14	8418.51	8418.56				465.5	8908.28	8812.37	8622.49	8626.55	8808.19	8622.49	8622.59				466	8639.28	8659.25	8550.71	8552.91	8656.95	8550.73	8550.8
	466.5	8367.47	8331.35	8187.51	8328.69	8189.1	8187.71	8188.38				466.95	466.95	8589.5	8568.5	8421.16	8565.89	8418.67	8418.73				465.45	8828.98	8810.88	8622.64	8626.77	8806.62	8622.65	8622.76				465.95	8662.94	8660.25	8550.99	8553.22	8657.91	8551	8551.08
	466.45	8372.26	8334.81	8187.5	8332.09	8189.12	8187.7	8188.41				466.9	466.9	8643.29	8575.28	8421.37	8572.64	8418.84	8418.9				465.4	8806.57	8809.02	8622.8	8627	8804.68	8622.8	8622.92				465.9	8684.36	8661.06	8551.27	8553.53	8658.67	8551.28	8551.37
	466.4	8350.1	8337.84	8187.49	8335.05	8189.14	8187.69	8188.43				466.85	466.85	8667.89	8582.03	8421.57	8579.34	8419	8419.07				465.35	8774.41	8806.8	8622.95	8627.23	8802.38	8622.96	8623.08				465.85	8693.97	8661.67	8551.55	8553.85	8659.25	8551.56	8551.65
	466.35	8314.39	8340.4	8187.48	8337.53	8189.15	8187.69	8188.47				466.8	466.8	8644.57	8588.71	8421.78	8585.98	8419.17	8419.24				465.3	8751.57	8804.25	8623.1	8627.46	8799.75	8623.11	8623.24				465.8	8679.84	8662.1	8551.82	8554.16	8659.62	8551.84	8551.94
	466.3	8291.28	8342.44	8187.48	8339.5	8189.18	8187.69	8188.5				466.75	466.75	8611.15	8595.28	8421.98	8592.51	8419.34	8419.4				465.25	8837.29	8801.4	8623.26	8627.7	8796.81	8623.27	8623.41				465.75	8658.57	8662.32	8552.1	8554.48	8659.8	8552.11	8552.23
	466.25	8272.51	8343.95	8187.47	8340.93	8189.2	8187.68	8188.55				466.7	466.7	8596.47	8601.71	8422.19	8598.89	8419.5	8419.57				465.2	8820.56	8798.26	8623.42	8627.93	8793.58	8623.42	8623.57				465.7	8639.01	8662.35	8552.38	8554.79	8659.78	8552.39	8552.51
	466.2	8255.21	8344.9	8187.47	8341.8	8189.22	8187.68	8188.6				466.65	466.65	8563.16	8607.96	8422.4	8605.09	8419.67	8419.74				465.15	8863.47	8794.85	8623.57	8628.17	8790.08	8623.58	8623.73				465.65	8664.69	8662.19	8552.66	8555.11	8659.58	8552.67	8552.8
	466.15	8257.1	8345.28	8187.46	8342.09	8189.25	8187.68	8188.65				466.6	466.6	8685.76	8613.99	8422.61	8611.07	8419.83	8419.91				465.1	8868.68	8791.21	8623.73	8628.41	8786.34	8623.73	8623.9				465.6	8678.9	8661.84	8552.93	8555.43	8659.17	8552.95	8553.09
	466.1	8273.46	8345.08	8187.46	8341.79	8189.28	8187.68	8188.72				466.55	466.55	8702.54	8619.75	8422.82	8616.78	8420	8420.08				465.05	8766.3	8787.35	8623.88	8628.66	8782.39	8623.89	8624.06				465.55	8741.7	8661.31	8553.21	8555.75	8658.59	8553.23	8553.38
	466.05	8286.45	8344.32	8187.46	8340.92	8189.3	8187.68	8188.79				466.5	466.5	8721.17	8625.21	8423.03	8622.19	8420.16	8420.25				465	8666.34	8783.31	8624.03	8628.9	8778.24	8624.04	8624.23				465.5	8717.62	8660.61	8553.49	8556.07	8657.82	8553.5	8553.68
	466	8319.5	8342.99	8187.45	8339.48	8189.33	8187.67	8188.86				466.45	466.45	8603.41	8630.33	8423.24	8627.26	8420.33	8420.42				464.95	8767.95	8779.11	8624.19	8629.15	8773.94	8624.2	8624.4				465.45	8618.37	8659.73	8553.77	8556.39	8656.89	8553.78	8553.97
	465.95	8370.52	8341.14	8187.44	8337.5	8189.35	8187.67	8188.95				466.4	466.4	8628.22	8635.06	8423.45	8631.94	8420.5	8420.59				464.9	8735.36	8774.78	8624.34	8629.41	8769.5	8624.35	8624.56				465.4	8604.03	8658.69	8554.04	8556.71	8655.79	8554.06	8554.27
	465.9	8393.18	8338.78	8187.44	8334.99	8189.38	8187.66	8189.05				466.35	466.35	8617.87	8639.37	8423.67	8636.19	8420.66	8420.77				464.85	8737.35	8770.33	8624.5	8629.66	8764.93	8624.51	8624.73				465.35	8618.54	8657.5	8554.32	8557.04	8654.53	8554.34	8554.56
	465.85	8373.15	8335.95	8187.43	8332.01	8189.4	8187.65	8189.15				466.3	466.3	8612.59	8643.23	8423.88	8639.99	8420.83	8420.94				464.8	8804.07	8765.8	8624.65	8629.92	8760.29	8624.66	8624.89				465.3	8627.39	8656.18	8554.6	8557.36	8653.13	8554.61	8554.86
	465.8	8336.39	8332.7	8187.42	8328.59	8189.43	8187.65	8189.27				466.25	466.25	8591.94	8646.59	8424.1	8643.29	8420.99	8421.11				464.75	8734.39	8761.21	8624.81	8630.19	8755.57	8624.82	8625.06				465.25	8650.73	8654.72	8554.88	8557.69	8651.6	8554.89	8555.17
	465.75	8297.14	8329.07	8187.41	8324.78	8189.46	8187.64	8189.41				466.2	466.2	8549.76	8649.43	8424.32	8646.07	8421.16	8421.29				464.7	8705.34	8756.57	8624.96	8630.45	8750.81	8624.97	8625.23				465.2	8648	8653.14	8555.15	8558.02	8649.94	8555.17	8555.47
	465.7	8258.13	8325.11	8187.4	8320.62	8189.49	8187.64	8189.56				466.15	466.15	8603.57	8651.72	8424.54	8648.29	8421.32	8421.46				464.65	8806.72	8751.92	8625.12	8630.73	8746.03	8625.13	8625.39				465.15	8606.63	8651.45	8555.43	8558.35	8648.17	8555.45	8555.77
	465.65	8232.78	8320.86	8187.4	8316.16	8189.52	8187.64	8189.74				466.1	466.1	8582.17	8653.44	8424.76	8649.95	8421.49	8421.64				464.6	8799.42	8747.27	8625.27	8631	8741.24	8625.28	8625.56				465.1	8628.13	8649.66	8555.71	8558.68	8646.3	8555.73	8556.08
	465.6	8230.55	8316.39	8187.4	8311.44	8189.56	8187.64	8189.94				466.05	466.05	8569.02	8654.57	8424.98	8651.01	8421.66	8421.82				464.55	8731.98	8742.64	8625.43	8631.29	8736.47	8625.44	8625.73				465.05	8661.75	8647.79	8555.99	8559.01	8644.34	8556	8556.39
	465.55	8250.99	8311.74	8187.4	8306.52	8189.6	8187.64	8190.16				466	466	8615.25	8655.11	8425.2	8651.48	8421.82	8422				464.5	8649.33	8738.04	8625.58	8631.57	8731.73	8625.59	8625.9				465	8677.52	8645.84	8556.26	8559.34	8642.3	8556.28	8556.71
	465.5	8285.75	8306.94	8187.39	8301.43	8189.64	8187.64	8190.41				465.95	465.95	8614.21	8655.05	8425.43	8651.34	8421.99	8422.18				464.45	8716.11	8733.51	8625.74	8631.87	8727.05	8625.75	8626.06				464.95	8702.94	8643.83	8556.54	8559.68	8640.19	8556.56	8557.02
	465.45	8319.05	8302.06	8187.39	8296.22	8189.68	8187.64	8190.68				465.9	465.9	8543.04	8654.4	8425.66	8650.61	8422.15	8422.36				464.4	8722.94	8729.05	8625.89	8632.17	8722.42	8625.9	8626.23				464.9	8661.17	8641.77	8556.82	8560.02	8638.03	8556.84	8557.34
	465.4	8325.51	8297.12	8187.38	8290.93	8189.71	8187.63	8190.98				465.85	465.85	8603.5	8653.16	8425.89	8649.29	8422.32	8422.55				464.35	8753.89	8724.67	8626.05	8632.48	8717.88	8626.06	8626.4				464.85	8621.04	8639.66	8557.1	8560.36	8635.81	8557.11	8557.67
	465.35	8307.21	8292.18	8187.37	8285.61	8189.75	8187.63	8191.31				465.8	465.8	8655.73	8651.35	8426.11	8647.39	8422.49	8422.74				464.3	8727.29	8720.4	8626.2	8632.8	8713.43	8626.21	8626.57				464.8	8605.54	8637.53	8557.37	8560.7	8633.56	8557.39	8557.99
	465.3	8283.86	8287.28	8187.37	8280.29	8189.79	8187.63	8191.68				465.75	465.75	8593.2	8648.99	8426.35	8644.95	8422.65	8422.92				464.25	8743.59	8716.23	8626.36	8633.12	8709.08	8626.37	8626.73				464.75	8628.22	8635.37	8557.65	8561.05	8631.29	8557.67	8558.32
	465.25	8286.22	8282.46	8187.36	8275	8189.84	8187.63	8192.08				465.7	465.7	8517.09	8646.12	8426.58	8641.98	8422.82	8423.12				464.2	8767.84	8712.2	8626.51	8633.46	8704.85	8626.52	8626.9				464.7	8671.49	8633.2	8557.93	8561.4	8628.99	8557.95	8558.65
	465.2	8303.03	8277.75	8187.36	8269.79	8189.88	8187.62	8192.53				465.65	465.65	8587.37	8642.75	8426.82	8638.51	8422.98	8423.31				464.15	8845.78	8708.3	8626.67	8633.81	8700.75	8626.68	8627.07				464.65	8601.36	8631.03	8558.21	8561.75	8626.69	8558.23	8558.98
	465.15	8281.08	8273.17	8187.35	8264.66	8189.93	8187.62	8193.02				465.6	465.6	8563.81	8638.93	8427.05	8634.59	8423.15	8423.51				464.1	8760.23	8704.53	8626.82	8634.17	8696.77	8626.83	8627.24				464.6	8586.08	8628.86	8558.48	8562.11	8624.39	8558.5	8559.32
	465.1	8233.85	8268.76	8187.35	8259.66	8189.97	8187.62	8193.55				465.55	465.55	8557.77	8634.69	8427.29	8630.24	8423.31	8423.71				464.05	8805.2	8700.93	8626.98	8634.54	8692.93	8626.99	8627.41				464.55	8632.05	8626.71	8558.76	8562.47	8622.09	8558.78	8559.66
	465.05	8196.26	8264.55	8187.35	8254.81	8190.02	8187.62	8194.13				465.5	465.5	8616.18	8630.07	8427.53	8625.5	8423.48	8423.91				464	8754.64	8697.48	8627.13	8634.93	8689.23	8627.14	8627.57				464.5	8632.24	8624.59	8559.04	8562.83	8619.82	8559.06	8560
	465	8196.69	8260.55	8187.35	8250.12	8190.08	8187.62	8194.76				465.45	465.45	8620.28	8625.11	8427.78	8620.43	8423.65	8424.12				463.95	8673.79	8694.19	8627.29	8635.33	8685.69	8627.3	8627.74				464.45	8647.36	8622.49	8559.32	8563.2	8617.56	8559.34	8560.34
	464.95	8225.95	8256.79	8187.34	8245.61	8190.14	8187.63	8195.45				465.4	465.4	8655.87	8619.85	8428.02	8615.04	8423.81	8424.33				463.9	8697.92	8691.08	8627.44	8635.76	8682.29	8627.45	8627.91				464.4	8700.12	8620.43	8559.59	8563.57	8615.34	8559.61	8560.69
	464.9	8251.21	8253.27	8187.34	8241.29	8190.19	8187.63	8196.18				465.35	465.35	8547.53	8614.34	8428.27	8609.4	8423.98	8424.55				463.85	8776.77	8688.14	8627.6	8636.2	8679.05	8627.61	8628.07				464.35	8705.79	8618.42	8559.87	8563.95	8613.15	8559.89	8561.04
	464.85	8249.37	8250.01	8187.34	8237.17	8190.25	8187.63	8196.97				465.3	465.3	8579.84	8608.61	8428.52	8603.52	8424.14	8424.76				463.8	8780.24	8685.37	8627.75	8636.67	8675.96	8627.76	8628.24				464.3	8639.69	8616.45	8560.15	8564.34	8611.01	8560.17	8561.39
	464.8	8239.77	8247.01	8187.34	8233.27	8190.31	8187.63	8197.82				465.25	465.25	8594.29	8602.7	8428.78	8597.47	8424.31	8424.99				463.75	8663.29	8682.78	8627.91	8637.16	8673.02	8627.92	8628.41				464.25	8609.5	8614.55	8560.43	8564.73	8608.92	8560.45	8561.74
	464.75	8229	8244.29	8187.33	8229.58	8190.37	8187.63	8198.72				465.2	465.2	8573.67	8596.66	8429.03	8591.27	8424.48	8425.22				463.7	8675.36	8680.38	8628.06	8637.68	8670.24	8628.07	8628.57				464.2	8598.66	8612.69	8560.7	8565.12	8606.87	8560.73	8562.09
	464.7	8225.53	8241.85	8187.33	8226.1	8190.44	8187.63	8199.67				465.15	465.15	8474.47	8590.51	8429.29	8584.97	8424.64	8425.45				463.65	8697.27	8678.16	8628.22	8638.23	8667.62	8628.23	8628.74				464.15	8612.53	8610.91	8560.98	8565.53	8604.88	8561	8562.44
	464.65	8218.76	8239.68	8187.33	8222.85	8190.5	8187.63	8200.69				465.1	465.1	8534.75	8584.31	8429.55	8578.59	8424.81	8425.68				463.6	8653.56	8676.12	8628.37	8638.82	8665.14	8628.38	8628.9				464.1	8647.82	8609.2	8561.26	8565.94	8602.95	8561.28	8562.8
	464.6	8222.14	8237.79	8187.33	8219.81	8190.57	8187.64	8201.75				465.05	465.05	8596.5	8578.07	8429.82	8572.18	8424.97	8425.93				463.55	8663.24	8674.27	8628.53	8639.44	8662.81	8628.54	8629.06				464.05	8672.82	8607.56	8561.54	8566.37	8601.09	8561.56	8563.16
	464.55	8230.02	8236.17	8187.33	8216.99	8190.65	8187.64	8202.88				465	465	8634.13	8571.83	8430.08	8565.76	8425.14	8426.17				463.5	8646.36	8672.61	8628.68	8640.11	8660.63	8628.69	8629.23				464	8643.65	8606	8561.82	8566.8	8599.29	8561.84	8563.51
	464.5	8214.04	8234.81	8187.32	8214.37	8190.72	8187.64	8204.05				464.95	464.95	8627.6	8565.63	8430.35	8559.37	8425.3	8426.43				463.45	8663.14	8671.13	8628.84	8640.83	8658.58	8628.85	8629.39				463.95	8649.19	8604.51	8562.09	8567.25	8597.56	8562.11	8563.86
	464.45	8181.52	8233.7	8187.32	8211.96	8190.8	8187.64	8205.27				464.9	464.9	8681.42	8559.49	8430.63	8553.03	8425.47	8426.68				463.4	8647.48	8669.84	8628.99	8641.59	8656.68	8629	8629.55				463.9	8653.63	8603.11	8562.37	8567.7	8595.91	8562.39	8564.22
	464.4	8182.85	8232.84	8187.32	8209.74	8190.88	8187.65	8206.54				464.85	464.85	8611.27	8553.44	8430.9	8546.77	8425.64	8426.95				463.35	8747.55	8668.74	8629.15	8642.41	8654.9	8629.16	8629.71				463.85	8658.14	8601.79	8562.65	8568.17	8594.32	8562.67	8564.57
	464.35	8213.28	8232.21	8187.32	8207.71	8190.97	8187.65	8207.85				464.8	464.8	8510.98	8547.5	8431.18	8540.61	8425.8	8427.21				463.3	8763.44	8667.83	8629.3	8643.3	8653.25	8629.31	8629.87				463.8	8651	8600.56	8562.93	8568.66	8592.81	8562.95	8564.92
	464.3	8229.59	8231.79	8187.32	8205.85	8191.05	8187.65	8209.19				464.75	464.75	8528.82	8541.69	8431.47	8534.58	8425.97	8427.49				463.25	8698	8667.1	8629.46	8644.25	8651.73	8629.47	8630.02				463.75	8647.64	8599.41	8563.2	8569.17	8591.37	8563.23	8565.26
	464.25	8254	8231.57	8187.32	8204.16	8191.14	8187.66	8210.57				464.7	464.7	8629.96	8536.04	8431.76	8528.69	8426.13	8427.76				463.2	8630.41	8666.57	8629.61	8645.28	8650.32	8629.62	8630.18				463.7	8648.42	8598.35	8563.48	8569.69	8590	8563.5	8565.6
	464.2	8278.21	8231.53	8187.32	8202.62	8191.23	8187.66	8211.97				464.65	464.65	8643.35	8530.56	8432.05	8522.96	8426.3	8428.04				463.15	8693.59	8666.22	8629.77	8646.39	8649.02	8629.78	8630.34				463.65	8635.69	8597.39	8563.76	8570.23	8588.71	8563.78	8565.94
	464.15	8265.6	8231.67	8187.31	8201.23	8191.33	8187.66	8213.39				464.6	464.6	8625.2	8525.26	8432.35	8517.42	8426.47	8428.33				463.1	8743.96	8666.07	8629.92	8647.59	8647.83	8629.93	8630.49				463.6	8585.11	8596.51	8564.04	8570.79	8587.49	8564.06	8566.28
	464.1	8233.58	8231.95	8187.31	8199.97	8191.43	8187.66	8214.82				464.55	464.55	8546.58	8520.16	8432.65	8512.06	8426.63	8428.62				463.05	8686.67	8666.12	8630.08	8648.88	8646.73	8630.09	8630.65				463.55	8537.23	8595.73	8564.31	8571.38	8586.34	8564.34	8566.61
	464.05	8206.3	8232.36	8187.31	8198.84	8191.53	8187.66	8216.25				464.5	464.5	8489.48	8515.27	8432.96	8506.9	8426.8	8428.91				463	8663.33	8666.36	8630.23	8650.28	8645.73	8630.24	8630.8				463.5	8557.54	8595.03	8564.59	8571.99	8585.27	8564.62	8566.93
	464	8185.45	8232.9	8187.31	8197.83	8191.65	8187.66	8217.67				464.45	464.45	8571.61	8510.6	8433.27	8501.95	8426.96	8429.2				462.95	8622.33	8666.81	8630.39	8651.79	8644.82	8630.4	8630.95				463.45	8582.87	8594.43	8564.87	8572.63	8584.26	8564.9	8567.25
	463.95	8209.18	8233.52	8187.31	8196.92	8191.77	8187.67	8219.08				464.4	464.4	8561.33	8506.15	8433.59	8497.22	8427.13	8429.5				462.9	8656.09	8667.46	8630.54	8653.43	8644	8630.56	8631.11				463.4	8581.6	8593.92	8565.15	8573.31	8583.33	8565.17	8567.56
	463.9	8246.3	8234.22	8187.3	8196.11	8191.89	8187.67	8220.46				464.35	464.35	8585.84	8501.93	8433.91	8492.7	8427.3	8429.8				462.85	8680.38	8668.32	8630.7	8655.2	8643.25	8630.71	8631.26				463.35	8603.43	8593.51	8565.42	8574.01	8582.46	8565.45	8567.86
	463.85	8242.59	8234.98	8187.3	8195.38	8192.02	8187.68	8221.81				464.3	464.3	8500.3	8497.94	8434.24	8488.42	8427.46	8430.1				462.8	8669.55	8669.39	8630.85	8657.11	8642.57	8630.86	8631.41				463.3	8592.55	8593.19	8565.7	8574.76	8581.65	8565.73	8568.16
	463.8	8235.39	8235.77	8187.3	8194.73	8192.16	8187.68	8223.1				464.25	464.25	8476.24	8494.18	8434.57	8484.35	8427.63	8430.4				462.75	8632.43	8670.69	8631.01	8659.17	8641.96	8631.02	8631.56				463.25	8597.36	8592.97	8565.98	8575.54	8580.91	8566.01	8568.45
	463.75	8248.77	8236.59	8187.3	8194.15	8192.3	8187.68	8224.34				464.2	464.2	8542.1	8490.66	8434.92	8480.52	8427.79	8430.69				462.7	8656.57	8672.21	8631.16	8661.4	8641.42	8631.17	8631.7				463.2	8649.42	8592.84	8566.26	8576.36	8580.23	8566.28	8568.73
	463.7	8266.32	8237.4	8187.29	8193.64	8192.46	8187.68	8225.5				464.15	464.15	8551.99	8487.36	8435.27	8476.9	8427.96	8430.99				462.65	8626.48	8673.96	8631.32	8663.79	8640.93	8631.33	8631.85				463.15	8642.61	8592.81	8566.53	8577.24	8579.61	8566.56	8569
	463.65	8252.7	8238.2	8187.29	8193.18	8192.62	8187.69	8226.58				464.1	464.1	8526.2	8484.29	8435.62	8473.51	8428.12	8431.29				462.6	8616.83	8675.94	8631.47	8666.38	8640.5	8631.49	8632				463.1	8633.28	8592.88	8566.81	8578.16	8579.05	8566.84	8569.27
	463.6	8224.46	8238.97	8187.29	8192.77	8192.8	8187.69	8227.57				464.05	464.05	8500.04	8481.44	8435.99	8470.33	8428.29	8431.58				462.55	8669.3	8678.18	8631.63	8669.16	8640.12	8631.64	8632.15				463.05	8564.88	8593.05	8567.09	8579.13	8578.54	8567.12	8569.53
	463.55	8223.61	8239.69	8187.28	8192.41	8192.99	8187.69	8228.45				464	464	8547.28	8478.81	8436.37	8467.37	8428.46	8431.87				462.5	8661.45	8680.66	8631.78	8672.15	8639.78	8631.8	8632.29				463	8525.13	8593.32	8567.37	8580.16	8578.08	8567.4	8569.78
	463.5	8240.2	8240.35	8187.28	8192.09	8193.2	8187.69	8229.21				463.95	463.95	8519.68	8476.4	8436.76	8464.61	8428.62	8432.15				462.45	8720.29	8683.41	8631.94	8675.35	8639.48	8631.95	8632.43				462.95	8557.68	8593.69	8567.65	8581.26	8577.67	8567.67	8570.02
	463.45	8260.63	8240.94	8187.28	8191.8	8193.42	8187.7	8229.85				463.9	463.9	8485.37	8474.19	8437.16	8462.05	8428.79	8432.43				462.4	8686.31	8686.42	8632.09	8678.78	8639.23	8632.11	8632.58				462.9	8545.81	8594.17	8567.92	8582.42	8577.31	8567.95	8570.26
	463.4	8292.88	8241.44	8187.27	8191.54	8193.67	8187.7	8230.36				463.85	463.85	8619.36	8472.17	8437.57	8459.68	8428.95	8432.7				462.35	8660.62	8689.7	8632.25	8682.46	8639	8632.26	8632.72				462.85	8566.46	8594.76	8568.2	8583.65	8576.99	8568.23	8570.49
	463.35	8324.51	8241.86	8187.27	8191.31	8193.94	8187.7	8230.72				463.8	463.8	8602.71	8470.35	8438	8457.49	8429.12	8432.97				462.3	8803.72	8693.27	8632.4	8686.38	8638.82	8632.42	8632.87				462.8	8632.26	8595.46	8568.48	8584.95	8576.71	8568.51	8570.72
	463.3	8331.89	8242.18	8187.26	8191.1	8194.23	8187.7	8230.94				463.75	463.75	8527.68	8468.71	8438.45	8455.48	8429.29	8433.22				462.25	8740.25	8697.13	8632.56	8690.57	8638.66	8632.57	8633.01				462.75	8591.96	8596.27	8568.76	8586.33	8576.48	8568.79	8570.94
	463.25	8320.86	8242.4	8187.26	8190.91	8194.56	8187.7	8231.01				463.7	463.7	8526.75	8467.25	8438.92	8453.64	8429.45	8433.47				462.2	8733.99	8701.28	8632.71	8695.02	8638.52	8632.73	8633.15				462.7	8579.91	8597.21	8569.03	8587.8	8576.28	8569.07	8571.16
	463.2	8293.42	8242.53	8187.25	8190.73	8194.92	8187.7	8230.92				463.65	463.65	8469.31	8465.95	8439.4	8451.95	8429.62	8433.7				462.15	8681.69	8705.74	8632.87	8699.75	8638.41	8632.88	8633.29				462.65	8576	8598.26	8569.31	8589.36	8576.12	8569.34	8571.37
	463.15	8251.81	8242.56	8187.24	8190.58	8195.32	8187.7	8230.69				463.6	463.6	8482.77	8464.81	8439.92	8450.41	8429.79	8433.93				462.1	8707.93	8710.51	8633.02	8704.77	8638.33	8633.04	8633.44				462.6	8579.42	8599.43	8569.59	8591.01	8575.99	8569.62	8571.58
	463.1	8227.19	8242.52	8187.24	8190.44	8195.77	8187.71	8230.32				463.55	463.55	8515.28	8463.83	8440.45	8449.01	8429.95	8434.14				462.05	8703.6	8715.58	8633.18	8710.08	8638.26	8633.19	8633.58				462.55	8639.33	8600.74	8569.87	8592.76	8575.89	8569.9	8571.79
	463.05	8244.97	8242.4	8187.24	8190.31	8196.28	8187.71	8229.81				463.5	463.5	8454.07	8463.01	8441.03	8447.75	8430.12	8434.34				462	8676.48	8720.98	8633.33	8715.7	8638.21	8633.35	8633.72				462.5	8646.76	8602.17	8570.14	8594.61	8575.82	8570.18	8571.99
	463	8267.14	8242.22	8187.24	8190.19	8196.85	8187.72	8229.17				463.45	463.45	8475.55	8462.33	8441.64	8446.6	8430.28	8434.52				461.95	8686.83	8726.7	8633.49	8721.61	8638.17	8633.5	8633.86				462.45	8647.95	8603.73	8570.42	8596.58	8575.77	8570.46	8572.19
	462.95	8273.84	8241.99	8187.23	8190.09	8197.49	8187.72	8228.4				463.4	463.4	8535.67	8461.79	8442.29	8445.57	8430.45	8434.69				461.9	8719.02	8732.73	8633.64	8727.84	8638.16	8633.66	8634				462.4	8653.99	8605.43	8570.7	8598.65	8575.75	8570.73	8572.39
	462.9	8286.14	8241.73	8187.23	8189.98	8198.2	8187.72	8227.51				463.35	463.35	8432.56	8461.39	8442.99	8444.64	8430.62	8434.85				461.85	8660.11	8739.1	8633.8	8734.38	8638.15	8633.81	8634.15				462.35	8674.5	8607.27	8570.98	8600.84	8575.76	8571.01	8572.59
	462.85	8299.64	8241.47	8187.22	8189.89	8199	8187.73	8226.51				463.3	463.3	8465.42	8461.13	8443.75	8443.81	8430.78	8435				461.8	8705.63	8745.78	8633.95	8741.22	8638.16	8633.97	8634.29				462.3	8715.16	8609.26	8571.25	8603.16	8575.78	8571.29	8572.79
	462.8	8286.46	8241.21	8187.22	8189.8	8199.91	8187.73	8225.42				463.25	463.25	8471.19	8461.02	8444.57	8443.07	8430.95	8435.13				461.75	8782.35	8752.78	8634.1	8748.37	8638.17	8634.12	8634.43				462.25	8709.15	8611.39	8571.53	8605.6	8575.83	8571.57	8572.99
	462.75	8267.44	8240.99	8187.21	8189.72	8200.93	8187.73	8224.25				463.2	463.2	8463.51	8461.04	8445.46	8442.41	8431.11	8435.25				461.7	8738.59	8760.09	8634.26	8755.82	8638.2	8634.28	8634.57				462.2	8608.59	8613.67	8571.81	8608.17	8575.89	8571.85	8573.19
	462.7	8257.88	8240.83	8187.21	8189.64	8202.07	8187.74	8223.01				463.15	463.15	8482.44	8461.22	8446.44	8441.83	8431.28	8435.36				461.65	8656.2	8767.71	8634.42	8763.57	8638.24	8634.43	8634.71				462.15	8559.05	8616.1	8572.09	8610.87	8575.97	8572.13	8573.4
	462.65	8237.09	8240.76	8187.2	8189.56	8203.36	8187.74	8221.71				463.1	463.1	8450.3	8461.54	8447.51	8441.32	8431.45	8435.45				461.6	8694.12	8775.63	8634.57	8771.61	8638.28	8634.59	8634.86				462.1	8573.57	8618.69	8572.36	8613.72	8576.06	8572.4	8573.6
	462.6	8230.74	8240.81	8187.2	8189.5	8204.81	8187.75	8220.36				463.05	463.05	8481.51	8462.03	8448.7	8440.87	8431.61	8435.54				461.55	8743.66	8783.83	8634.73	8779.94	8638.33	8634.75	8635				462.05	8607.78	8621.44	8572.64	8616.7	8576.17	8572.68	8573.81
	462.55	8222.04	8240.99	8187.2	8189.43	8206.43	8187.76	8218.98				463	463	8458.17	8462.69	8450	8440.48	8431.78	8435.62				461.5	8813.33	8792.32	8634.88	8788.53	8638.39	8634.9	8635.14				462	8581.66	8624.34	8572.92	8619.82	8576.3	8572.96	8574.01
	462.5	8206.39	8241.35	8187.2	8189.37	8208.24	8187.76	8217.57				462.95	462.95	8450.56	8463.54	8451.45	8440.14	8431.95	8435.68				461.45	8810.48	8801.05	8635.03	8797.37	8638.45	8635.06	8635.28				461.95	8529.25	8627.4	8573.2	8623.1	8576.43	8573.24	8574.22
	462.45	8211	8241.9	8187.2	8189.31	8210.27	8187.77	8216.14				462.9	462.9	8447.06	8464.58	8453.06	8439.84	8432.11	8435.74				461.4	8780.68	8810.03	8635.19	8806.44	8638.52	8635.21	8635.43				461.9	8536.14	8630.62	8573.48	8626.51	8576.58	8573.52	8574.43
	462.4	8207.12	8242.67	8187.2	8189.26	8212.52	8187.78	8214.7				462.85	462.85	8520.16	8465.84	8454.85	8439.59	8432.28	8435.8				461.35	8794.96	8819.23	8635.34	8815.74	8638.59	8635.37	8635.57				461.85	8589.95	8634	8573.75	8630.08	8576.73	8573.8	8574.65
	462.35	8176.58	8243.71	8187.19	8189.2	8215.03	8187.79	8213.27				462.8	462.8	8577.66	8467.34	8456.84	8439.38	8432.44	8435.84				461.3	8732.9	8828.63	8635.5	8825.23	8638.67	8635.52	8635.72				461.8	8664.57	8637.53	8574.03	8633.79	8576.9	8574.07	8574.86
	462.3	8164.47	8245.02	8187.2	8189.15	8217.81	8187.8	8211.85				462.75	462.75	8551.95	8469.09	8459.05	8439.2	8432.61	8435.89				461.25	8669.46	8838.2	8635.66	8834.89	8638.75	8635.68	8635.86				461.75	8706.48	8641.23	8574.31	8637.65	8577.07	8574.35	8575.08
	462.25	8195.5	8246.66	8187.2	8189.11	8220.88	8187.81	8210.45				462.7	462.7	8468.28	8471.11	8461.52	8439.06	8432.78	8435.92				461.2	8769.52	8847.92	8635.81	8844.68	8638.83	8635.83	8636				461.7	8681.48	8645.09	8574.58	8641.66	8577.25	8574.63	8575.3
	462.2	8233.1	8248.62	8187.2	8189.06	8224.25	8187.82	8209.07				462.65	462.65	8597.73	8473.45	8464.27	8438.94	8432.94	8435.96				461.15	8849.79	8857.75	8635.97	8854.59	8638.92	8635.99	8636.15				461.65	8657.51	8649.09	8574.86	8645.81	8577.44	8574.91	8575.53
	462.15	8238.68	8250.95	8187.19	8189.02	8227.97	8187.83	8207.72				462.6	462.6	8554.45	8476.12	8467.33	8438.84	8433.11	8435.99				461.1	8848.53	8867.67	8636.12	8864.58	8639.01	8636.15	8636.3				461.6	8637.14	8653.25	8575.14	8650.1	8577.63	8575.19	8575.76
	462.1	8234.31	8253.67	8187.19	8188.97	8232.03	8187.84	8206.41				462.55	462.55	8598.31	8479.15	8470.73	8438.77	8433.28	8436.02				461.05	8899.8	8877.62	8636.27	8874.61	8639.1	8636.3	8636.44				461.55	8613.53	8657.56	8575.42	8654.52	8577.83	8575.47	8575.99
	462.05	8238.65	8256.81	8187.19	8188.93	8236.46	8187.85	8205.14				462.5	462.5	8604.2	8482.57	8474.5	8438.72	8433.44	8436.05				461	8898.78	8887.6	8636.43	8884.65	8639.19	8636.46	8636.59				461.5	8579.49	8662	8575.69	8659.08	8578.04	8575.75	8576.22
	462	8240.02	8260.38	8187.19	8188.89	8241.29	8187.86	8203.91				462.45	462.45	8568.48	8486.43	8478.69	8438.69	8433.61	8436.09				460.95	8943.55	8897.54	8636.58	8894.66	8639.29	8636.61	8636.73				461.45	8554.65	8666.58	8575.97	8663.77	8578.25	8576.02	8576.45
	461.95	8229.8	8264.41	8187.19	8188.84	8246.51	8187.87	8202.73				462.4	462.4	8542.4	8490.74	8483.32	8438.67	8433.78	8436.12				460.9	8961.67	8907.41	8636.74	8904.58	8639.39	8636.77	8636.88				461.4	8594.39	8671.28	8576.25	8668.58	8578.46	8576.3	8576.69
	461.9	8219.11	8268.9	8187.18	8188.81	8252.15	8187.88	8201.61				462.35	462.35	8529.96	8495.56	8488.44	8438.66	8433.94	8436.15				460.85	8980.01	8917.16	8636.9	8914.4	8639.49	8636.92	8637.03				461.35	8607.44	8676.11	8576.53	8673.5	8578.68	8576.58	8576.94
	461.85	8208.82	8273.88	8187.18	8188.77	8258.22	8187.89	8200.54				462.3	462.3	8594.2	8500.91	8494.08	8438.67	8434.11	8436.19				460.8	8978.06	8926.75	8637.05	8924.05	8639.6	8637.08	8637.17				461.3	8664.72	8681.05	8576.81	8678.53	8578.9	8576.86	8577.18
	461.8	8198.29	8279.34	8187.18	8188.73	8264.72	8187.9	8199.52				462.25	462.25	8626.57	8506.83	8500.27	8438.69	8434.28	8436.23				460.75	8896.86	8936.14	8637.2	8933.49	8639.7	8637.24	8637.32				461.25	8702.25	8686.08	8577.08	8683.65	8579.12	8577.14	8577.43
	461.75	8208.18	8285.31	8187.18	8188.7	8271.66	8187.92	8198.56				462.2	462.2	8489.39	8513.35	8507.05	8438.72	8434.44	8436.27				460.7	8876.29	8945.26	8637.36	8942.67	8639.81	8637.39	8637.47				461.2	8629.24	8691.22	8577.36	8688.85	8579.35	8577.42	8577.68
	461.7	8245.25	8291.76	8187.18	8188.66	8279.04	8187.93	8197.66				462.15	462.15	8642.87	8520.52	8514.47	8438.75	8434.61	8436.32				460.65	8927.66	8954.08	8637.51	8951.54	8639.92	8637.55	8637.62				461.15	8678.68	8696.42	8577.64	8694.13	8579.58	8577.69	8577.93
	461.65	8277.28	8298.7	8187.18	8188.63	8286.84	8187.94	8196.81				462.1	462.1	8572.63	8528.36	8522.54	8438.8	8434.78	8436.37				460.6	8939.4	8962.54	8637.67	8960.05	8640.03	8637.7	8637.77				461.1	8774.74	8701.69	8577.92	8699.47	8579.81	8577.98	8578.18
	461.6	8280.16	8306.12	8187.17	8188.6	8295.07	8187.95	8196.01				462.05	462.05	8556.45	8536.91	8531.3	8438.85	8434.94	8436.42				460.55	8983.09	8970.59	8637.82	8968.15	8640.14	8637.86	8637.92				461.05	8789.84	8707.01	8578.19	8704.86	8580.05	8578.25	8578.44
	461.55	8275.24	8313.99	8187.17	8188.56	8303.69	8187.97	8195.27				462	462	8520.05	8546.18	8540.78	8438.91	8435.11	8436.48				460.5	9021.09	8978.18	8637.98	8975.79	8640.25	8638.02	8638.07				461	8753.7	8712.37	8578.47	8710.28	8580.28	8578.53	8578.69
	461.5	8282.36	8322.31	8187.16	8188.53	8312.71	8187.98	8194.58				461.95	461.95	8494.46	8556.2	8551.01	8438.98	8435.28	8436.55				460.45	8977.55	8985.26	8638.13	8982.91	8640.37	8638.17	8638.21				460.95	8774.57	8717.76	8578.75	8715.72	8580.52	8578.81	8578.95
	461.45	8312	8331.04	8187.16	8188.5	8322.08	8187.99	8193.94				461.9	461.9	8544.99	8567	8562	8439.05	8435.44	8436.61				460.4	9082.33	8991.77	8638.29	8989.47	8640.48	8638.33	8638.36				460.9	8808.82	8723.14	8579.03	8721.15	8580.76	8579.09	8579.21
	461.4	8338.15	8340.15	8187.15	8188.46	8331.78	8188	8193.35				461.85	461.85	8648.95	8578.57	8573.75	8439.12	8435.61	8436.69				460.35	9071.56	8997.69	8638.44	8995.42	8640.6	8638.49	8638.51				460.85	8828.54	8728.51	8579.3	8726.58	8581	8579.37	8579.48
	461.35	8335.91	8349.58	8187.14	8188.43	8341.77	8188.01	8192.81				461.8	461.8	8658.33	8590.94	8586.29	8439.2	8435.78	8436.77				460.3	9033.53	9002.94	8638.6	9000.72	8640.72	8638.65	8638.67				460.8	8823.57	8733.85	8579.58	8731.96	8581.25	8579.65	8579.74
	461.3	8327.52	8359.31	8187.14	8188.4	8351.99	8188.02	8192.31				461.75	461.75	8643.75	8604.09	8599.6	8439.29	8435.95	8436.85				460.25	9083.07	9007.51	8638.75	9005.32	8640.83	8638.8	8638.82				460.75	8730.17	8739.14	8579.86	8737.29	8581.49	8579.93	8580.01
	461.25	8310.34	8369.27	8187.13	8188.36	8362.41	8188.03	8191.85				461.7	461.7	8672.41	8618.02	8613.68	8439.38	8436.11	8436.94				460.2	9006.04	9011.34	8638.91	9009.19	8640.95	8638.96	8638.97				460.7	8717.53	8744.36	8580.14	8742.55	8581.74	8580.21	8580.27
	461.2	8289.11	8379.41	8187.12	8188.34	8372.96	8188.05	8191.43				461.65	461.65	8706.83	8632.71	8628.52	8439.47	8436.28	8437.03				460.15	9033.46	9014.42	8639.06	9012.3	8641.07	8639.12	8639.12				460.65	8750.73	8749.48	8580.41	8747.72	8581.98	8580.49	8580.54
	461.15	8307.5	8389.66	8187.12	8188.31	8383.59	8188.06	8191.06				461.6	461.6	8661.58	8648.12	8644.07	8439.56	8436.45	8437.13				460.1	9044.68	9016.7	8639.22	9014.62	8641.19	8639.27	8639.27				460.6	8790.46	8754.5	8580.69	8752.77	8582.23	8580.77	8580.81
	461.1	8370.03	8399.94	8187.11	8188.28	8394.21	8188.08	8190.71				461.55	461.55	8707.03	8664.24	8660.32	8439.65	8436.61	8437.23				460.05	9003.76	9018.18	8639.37	9016.13	8641.32	8639.43	8639.42				460.55	8788.66	8759.38	8580.97	8757.68	8582.48	8581.05	8581.08
	461.05	8399.64	8410.18	8187.1	8188.25	8404.76	8188.09	8190.4				461.5	461.5	8720.19	8681	8677.2	8439.75	8436.78	8437.34				460	9006.83	9018.84	8639.53	9016.83	8641.44	8639.59	8639.57				460.5	8760.73	8764.1	8581.25	8762.43	8582.73	8581.32	8581.35
	461	8391.56	8420.31	8187.09	8188.22	8415.16	8188.1	8190.11				461.45	461.45	8685.5	8698.34	8694.66	8439.85	8436.95	8437.45				459.95	8961.05	9018.68	8639.68	9016.69	8641.56	8639.75	8639.73				460.45	8780.08	8768.64	8581.52	8767.01	8582.98	8581.6	8581.62
	460.95	8410.04	8430.22	8187.08	8188.19	8425.32	8188.11	8189.85				461.4	461.4	8744.17	8716.21	8712.64	8439.96	8437.12	8437.57				459.9	9070.11	9017.7	8639.84	9015.74	8641.68	8639.91	8639.88				460.4	8844.45	8772.98	8581.8	8771.38	8583.23	8581.89	8581.89
	460.9	8456.45	8439.84	8187.07	8188.15	8435.16	8188.12	8189.61				461.35	461.35	8694.36	8734.51	8731.04	8440.06	8437.28	8437.69				459.85	9127.26	9015.91	8639.99	9013.98	8641.81	8640.07	8640.03				460.35	8819.43	8777.1	8582.08	8775.53	8583.49	8582.16	8582.16
	460.85	8494.85	8449.06	8187.06	8188.12	8444.57	8188.14	8189.4				461.3	461.3	8769.63	8753.17	8749.8	8440.17	8437.45	8437.81				459.8	9021.71	9013.32	8640.15	9011.42	8641.94	8640.23	8640.18				460.3	8761.56	8780.98	8582.36	8779.43	8583.74	8582.44	8582.44
	460.8	8504.74	8457.78	8187.04	8188.09	8453.47	8188.15	8189.2				461.25	461.25	8892.06	8772.06	8768.78	8440.28	8437.62	8437.94				459.75	9050.42	9009.96	8640.3	9008.08	8642.06	8640.39	8640.34				460.25	8775.31	8784.58	8582.64	8783.06	8583.99	8582.73	8582.71
	460.75	8488.92	8465.93	8187.03	8188.05	8461.77	8188.16	8189.03				461.2	461.2	8826	8791.08	8787.89	8440.39	8437.79	8438.07				459.7	9069.96	9005.86	8640.46	9004.01	8642.19	8640.55	8640.49				460.2	8849.41	8787.9	8582.91	8786.4	8584.25	8583.01	8582.98
	460.7	8452.61	8473.39	8187.01	8188.02	8469.37	8188.17	8188.87				461.15	461.15	8837.45	8810.12	8807.01	8440.5	8437.95	8438.21				459.65	8967.72	9001.06	8640.61	8999.23	8642.32	8640.71	8640.64				460.15	8891.79	8790.91	8583.19	8789.43	8584.5	8583.29	8583.26
	460.65	8442.52	8480.08	8187	8187.99	8476.18	8188.19	8188.72				461.1	461.1	8762.57	8829.02	8825.99	8440.62	8438.12	8438.34				459.6	9062.7	8995.59	8640.77	8993.78	8642.44	8640.87	8640.8				460.1	8893.67	8793.59	8583.47	8792.14	8584.76	8583.57	8583.53
	460.6	8463.75	8485.9	8186.98	8187.96	8482.1	8188.2	8188.6				461.05	461.05	8887.63	8847.68	8844.72	8440.73	8438.29	8438.48				459.55	9022.54	8989.5	8640.92	8987.72	8642.57	8641.03	8640.95				460.05	8901.8	8795.93	8583.75	8794.5	8585.01	8583.85	8583.81
	460.55	8502.9	8490.78	8186.97	8187.93	8487.07	8188.22	8188.48				461	461	8873.57	8865.9	8863.01	8440.85	8438.46	8438.62				459.5	8951.48	8982.83	8641.08	8981.07	8642.7	8641.19	8641.1				460	8934.77	8797.92	8584.02	8796.51	8585.27	8584.13	8584.08
	460.5	8518.05	8494.65	8186.96	8187.9	8491.01	8188.24	8188.37				460.95	460.95	8826.15	8883.54	8880.72	8440.97	8438.63	8438.77				459.45	8956.96	8975.65	8641.23	8973.9	8642.83	8641.36	8641.26				459.95	8911.34	8799.54	8584.3	8798.14	8585.53	8584.41	8584.36
	460.45	8516.03	8497.43	8186.94	8187.86	8493.86	8188.26	8188.27				460.9	460.9	8947.51	8900.46	8897.7	8441.09	8438.79	8438.91				459.4	8920.54	8967.98	8641.39	8966.24	8642.96	8641.52	8641.41				459.9	8890.68	8800.77	8584.58	8799.39	8585.79	8584.69	8584.63
	460.4	8532.99	8499.1	8186.92	8187.83	8495.58	8188.28	8188.18				460.85	460.85	8914.44	8916.46	8913.76	8441.21	8438.96	8439.06				459.35	8911.94	8959.88	8641.54	8958.16	8643.1	8641.68	8641.56				459.85	8882.66	8801.62	8584.85	8800.26	8586.05	8584.98	8584.91
	460.35	8534.82	8499.63	8186.91	8187.8	8496.15	8188.3	8188.1				460.8	460.8	8918.25	8931.39	8928.74	8441.33	8439.13	8439.21				459.3	8796.64	8951.41	8641.7	8949.71	8643.23	8641.85	8641.72				459.8	8853.83	8802.08	8585.13	8800.73	8586.31	8585.26	8585.18
	460.3	8542	8498.99	8186.89	8187.77	8495.55	8188.32	8188.02				460.75	460.75	8885.45	8945.07	8942.48	8441.46	8439.3	8439.36				459.25	8777.92	8942.61	8641.85	8940.92	8643.36	8642.01	8641.87				459.75	8814.6	8802.15	8585.41	8800.82	8586.56	8585.54	8585.46
	460.25	8554.2	8497.21	8186.87	8187.73	8493.79	8188.35	8187.95				460.7	460.7	8984.02	8957.34	8954.8	8441.58	8439.47	8439.52				459.2	8904.37	8933.55	8642.01	8931.87	8643.49	8642.18	8642.03				459.7	8767.24	8801.82	8585.69	8800.5	8586.82	8585.83	8585.73
	460.2	8539.55	8494.31	8186.85	8187.7	8490.91	8188.38	8187.88				460.65	460.65	8950.61	8968.05	8965.56	8441.71	8439.64	8439.67				459.15	8948.45	8924.26	8642.16	8922.59	8643.62	8642.34	8642.18				459.65	8749.17	8801.11	8585.97	8799.81	8587.08	8586.11	8586.01
	460.15	8515.58	8490.33	8186.84	8187.67	8486.93	8188.41	8187.82				460.6	460.6	9026.15	8977.05	8974.6	8441.83	8439.81	8439.83				459.1	8976.32	8914.78	8642.32	8913.13	8643.76	8642.51	8642.33				459.6	8764.17	8800.02	8586.24	8798.73	8587.34	8586.4	8586.29
	460.1	8510.28	8485.33	8186.82	8187.64	8481.94	8188.44	8187.76				460.55	460.55	9000.72	8984.23	8981.82	8441.96	8439.98	8439.98				459.05	8855.23	8905.19	8642.47	8903.54	8643.89	8642.68	8642.49				459.55	8747.03	8798.57	8586.52	8797.28	8587.6	8586.69	8586.56
	460.05	8511.09	8479.38	8186.8	8187.61	8475.98	8188.49	8187.71				460.5	460.5	8915.48	8989.46	8987.1	8442.09	8440.15	8440.14				459	8861.22	8895.5	8642.63	8893.86	8644.03	8642.85	8642.64				459.5	8758.64	8796.76	8586.8	8795.47	8587.87	8586.98	8586.84
	460	8488.37	8472.56	8186.79	8187.58	8469.14	8188.53	8187.66				460.45	460.45	9082.84	8992.69	8990.36	8442.22	8440.32	8440.3				458.95	8878.17	8885.77	8642.78	8884.14	8644.16	8643.02	8642.8				459.45	8793.2	8794.6	8587.08	8793.32	8588.13	8587.27	8587.12
	459.95	8455.13	8464.95	8186.77	8187.56	8461.52	8188.58	8187.61				460.4	460.4	9092.06	8993.85	8991.56	8442.35	8440.48	8440.45				458.9	8925.08	8876.04	8642.94	8874.41	8644.3	8643.19	8642.95				459.4	8785.42	8792.12	8587.35	8790.84	8588.39	8587.56	8587.39
	459.9	8438.35	8456.66	8186.76	8187.53	8453.19	8188.65	8187.57				460.35	460.35	8978.57	8992.94	8990.69	8442.48	8440.66	8440.61				458.85	8886.79	8866.33	8643.09	8864.72	8644.43	8643.35	8643.11				459.35	8770.86	8789.33	8587.63	8788.06	8588.65	8587.85	8587.67
	459.85	8457.17	8447.77	8186.75	8187.51	8444.26	8188.71	8187.53				460.3	460.3	9025.54	8989.98	8987.76	8442.61	8440.83	8440.77				458.8	8789.74	8856.71	8643.25	8855.09	8644.57	8643.52	8643.26				459.3	8786.85	8786.25	8587.91	8784.98	8588.91	8588.14	8587.95
	459.8	8498.56	8438.39	8186.73	8187.48	8434.82	8188.79	8187.49				460.25	460.25	8980.16	8985	8982.81	8442.75	8441	8440.94				458.75	8879.98	8847.18	8643.4	8845.56	8644.71	8643.7	8643.42				459.25	8784.86	8782.91	8588.19	8781.64	8589.18	8588.44	8588.22
	459.75	8496.88	8428.58	8186.72	8187.45	8424.95	8188.87	8187.45				460.2	460.2	8897.24	8978.09	8975.93	8442.88	8441.17	8441.1				458.7	8793.83	8837.78	8643.56	8836.17	8644.84	8643.87	8643.57				459.2	8738.07	8779.33	8588.47	8778.04	8589.44	8588.74	8588.5
	459.7	8444.05	8418.48	8186.7	8187.43	8414.77	8188.96	8187.42				460.15	460.15	8900.5	8969.34	8967.21	8443.02	8441.34	8441.26				458.65	8749.82	8828.56	8643.71	8826.94	8644.98	8644.04	8643.73				459.15	8659.78	8775.52	8588.74	8774.23	8589.7	8589.03	8588.78
	459.65	8404.7	8408.14	8186.69	8187.4	8404.35	8189.07	8187.39				460.1	460.1	8924.55	8958.89	8956.79	8443.15	8441.51	8441.42				458.6	8730.36	8819.51	8643.87	8817.9	8645.12	8644.22	8643.88				459.1	8624.31	8771.51	8589.02	8770.21	8589.97	8589.34	8589.05
	459.6	8397.39	8397.68	8186.68	8187.38	8393.78	8189.19	8187.35				460.05	460.05	8916.34	8946.87	8944.79	8443.29	8441.68	8441.58				458.55	8766.28	8810.67	8644.02	8809.06	8645.26	8644.39	8644.03				459.05	8683.37	8767.32	8589.3	8766.01	8590.23	8589.64	8589.33
	459.55	8397.3	8387.16	8186.67	8187.36	8383.14	8189.33	8187.33				460	460	8933.43	8933.44	8931.39	8443.42	8441.86	8441.74				458.5	8731.59	8802.07	8644.18	8800.45	8645.4	8644.57	8644.19				459	8710.25	8762.98	8589.58	8761.65	8590.5	8589.95	8589.61
	459.5	8374.03	8376.65	8186.66	8187.34	8372.5	8189.49	8187.3				459.95	459.95	8832.8	8918.78	8916.74	8443.56	8442.03	8441.91				458.45	8779.42	8793.72	8644.33	8792.09	8645.53	8644.74	8644.34				458.95	8693.73	8758.5	8589.85	8757.15	8590.76	8590.26	8589.88
	459.45	8361.25	8366.24	8186.65	8187.32	8361.93	8189.66	8187.27				459.9	459.9	8837.04	8903.02	8901.01	8443.7	8442.21	8442.07				458.4	8695.81	8785.63	8644.49	8784	8645.67	8644.92	8644.5				458.9	8666.92	8753.92	8590.13	8752.55	8591.03	8590.58	8590.16
	459.4	8387.16	8355.99	8186.64	8187.3	8351.49	8189.86	8187.25				459.85	459.85	8909.78	8886.36	8884.37	8443.84	8442.39	8442.23				458.35	8836.37	8777.81	8644.64	8776.18	8645.81	8645.09	8644.65				458.85	8652.23	8749.24	8590.41	8747.84	8591.29	8590.89	8590.44
	459.35	8431.98	8345.95	8186.63	8187.28	8341.25	8190.08	8187.22				459.8	459.8	8916.96	8868.96	8866.98	8443.98	8442.56	8442.4				458.3	8850.33	8770.29	8644.8	8768.65	8645.95	8645.27	8644.81				458.8	8656.39	8744.5	8590.69	8743.06	8591.56	8591.22	8590.72
	459.3	8441.54	8336.19	8186.62	8187.26	8331.25	8190.33	8187.2				459.75	459.75	8863.22	8850.98	8849.02	8444.12	8442.74	8442.56				458.25	8812.31	8763.06	8644.95	8761.41	8646.09	8645.45	8644.96				458.75	8648.69	8739.7	8590.96	8738.23	8591.82	8591.54	8590.99
	459.25	8388.18	8326.73	8186.6	8187.24	8321.53	8190.6	8187.17				459.7	459.7	8752.6	8832.59	8830.64	8444.26	8442.92	8442.72				458.2	8806.7	8756.14	8645.11	8754.48	8646.23	8645.63	8645.12				458.7	8653.19	8734.87	8591.24	8733.37	8592.09	8591.87	8591.27
	459.2	8316.09	8317.65	8186.59	8187.22	8312.15	8190.92	8187.15				459.65	459.65	8697.96	8813.92	8811.98	8444.4	8443.1	8442.89				458.15	8760.99	8749.52	8645.26	8747.85	8646.37	8645.81	8645.27				458.65	8636.09	8730.04	8591.52	8728.49	8592.36	8592.2	8591.55
	459.15	8283.81	8308.96	8186.59	8187.21	8303.11	8191.27	8187.13				459.6	459.6	8773.13	8795.13	8793.19	8444.54	8443.29	8443.05				458.1	8768.36	8743.21	8645.42	8741.53	8646.51	8645.99	8645.43				458.6	8677.31	8725.2	8591.8	8723.6	8592.62	8592.55	8591.82
	459.1	8312.6	8300.7	8186.58	8187.19	8294.48	8191.67	8187.11				459.55	459.55	8846.32	8776.33	8774.41	8444.68	8443.48	8443.21				458.05	8761.62	8737.21	8645.57	8735.52	8646.65	8646.17	8645.58				458.55	8686.75	8720.4	8592.07	8718.74	8592.89	8592.89	8592.1
	459.05	8334.15	8292.9	8186.58	8187.18	8286.25	8192.11	8187.09				459.5	459.5	8797.31	8757.68	8755.75	8444.83	8443.66	8443.38				458	8717.7	8731.52	8645.73	8729.82	8646.8	8646.35	8645.74				458.5	8683.42	8715.63	8592.35	8713.91	8593.16	8593.24	8592.38
	459	8336.39	8285.56	8186.57	8187.16	8278.43	8192.6	8187.07				459.45	459.45	8634.06	8739.27	8737.34	8444.97	8443.85	8443.54				457.95	8700.72	8726.14	8645.88	8724.43	8646.94	8646.53	8645.89				458.45	8706.34	8710.91	8592.63	8709.12	8593.42	8593.59	8592.65
	458.95	8328.02	8278.71	8186.56	8187.15	8271.05	8193.15	8187.05				459.4	459.4	8682.47	8721.19	8719.26	8445.11	8444.05	8443.7				457.9	8614.72	8721.06	8646.04	8719.33	8647.08	8646.71	8646.05				458.4	8659.57	8706.26	8592.91	8704.4	8593.69	8593.95	8592.93
	458.9	8304.5	8272.35	8186.56	8187.13	8264.1	8193.75	8187.04				459.35	459.35	8762.99	8703.56	8701.62	8445.26	8444.24	8443.87				457.85	8715.8	8716.27	8646.19	8714.53	8647.22	8646.89	8646.2				458.35	8642.21	8701.68	8593.18	8699.75	8593.96	8594.32	8593.21
	458.85	8284.72	8266.5	8186.55	8187.12	8257.59	8194.42	8187.02				459.3	459.3	8650.46	8686.44	8684.48	8445.4	8444.44	8444.03				457.8	8767.9	8711.78	8646.35	8710.02	8647.36	8647.07	8646.35				458.3	8652.32	8697.2	8593.46	8695.18	8594.23	8594.69	8593.48
	458.8	8287.57	8261.16	8186.54	8187.11	8251.51	8195.17	8187.01				459.25	459.25	8611.59	8669.91	8667.94	8445.55	8444.65	8444.2				457.75	8734.29	8707.56	8646.5	8705.79	8647.51	8647.25	8646.51				458.25	8663.9	8692.82	8593.74	8690.71	8594.49	8595.07	8593.76
	458.75	8305.74	8256.31	8186.54	8187.09	8245.86	8195.98	8186.99				459.2	459.2	8574.84	8654.02	8652.03	8445.69	8444.86	8444.36				457.7	8678.5	8703.62	8646.66	8701.84	8647.65	8647.43	8646.66				458.2	8681.05	8688.55	8594.02	8686.35	8594.76	8595.45	8594.04
	458.7	8315.6	8251.97	8186.53	8187.08	8240.63	8196.88	8186.98				459.15	459.15	8614.21	8638.82	8636.8	8445.84	8445.07	8444.52				457.65	8730.17	8699.94	8646.81	8698.15	8647.79	8647.61	8646.82				458.15	8675.71	8684.4	8594.29	8682.09	8595.03	8595.84	8594.32
	458.65	8290.49	8248.1	8186.53	8187.07	8235.8	8197.85	8186.96				459.1	459.1	8700.46	8624.35	8622.3	8445.99	8445.29	8444.69				457.6	8687.38	8696.51	8646.97	8694.71	8647.93	8647.8	8646.97				458.1	8648.97	8680.37	8594.57	8677.96	8595.3	8596.24	8594.59
	458.6	8263.39	8244.72	8186.52	8187.06	8231.36	8198.92	8186.95				459.05	459.05	8577.03	8610.63	8608.54	8446.13	8445.51	8444.85				457.55	8660.16	8693.33	8647.12	8691.51	8648.08	8647.98	8647.13				458.05	8588.79	8676.48	8594.85	8673.96	8595.57	8596.64	8594.87
	458.55	8256.37	8241.81	8186.52	8187.04	8227.29	8200.09	8186.93				459	459	8547.26	8597.69	8595.56	8446.28	8445.74	8445.02				457.5	8688.69	8690.38	8647.27	8688.55	8648.22	8648.16	8647.28				458	8614.01	8672.73	8595.13	8670.08	8595.83	8597.04	8595.15
	458.5	8261.95	8239.34	8186.51	8187.03	8223.57	8201.35	8186.92				458.95	458.95	8546.11	8585.54	8583.36	8446.43	8445.98	8445.18				457.45	8762.8	8687.65	8647.43	8685.81	8648.36	8648.34	8647.44				457.95	8612.42	8669.11	8595.4	8666.35	8596.1	8597.45	8595.42
	458.45	8285.82	8237.31	8186.51	8187.02	8220.19	8202.72	8186.91				458.9	458.9	8488.9	8574.17	8571.93	8446.57	8446.22	8445.35				457.4	8740.15	8685.13	8647.58	8683.27	8648.51	8648.51	8647.59				457.9	8581.49	8665.65	8595.68	8662.75	8596.37	8597.87	8595.7
	458.4	8312.61	8235.7	8186.51	8187.01	8217.11	8204.19	8186.9				458.85	458.85	8518.78	8563.58	8561.27	8446.72	8446.47	8445.51				457.35	8744.61	8682.81	8647.74	8680.94	8648.65	8648.69	8647.75				457.85	8617.21	8662.33	8595.96	8659.3	8596.64	8598.29	8595.98
	458.35	8319.84	8234.48	8186.5	8187	8214.33	8205.77	8186.88				458.8	458.8	8407.41	8553.76	8551.38	8446.87	8446.72	8445.68				457.3	8782.04	8680.68	8647.9	8678.8	8648.8	8648.87	8647.9				457.8	8667.86	8659.17	8596.24	8656	8596.91	8598.71	8596.26
	458.3	8300.17	8233.65	8186.49	8186.99	8211.82	8207.45	8186.87				458.75	458.75	8454.26	8544.69	8542.23	8447.02	8446.99	8445.84				457.25	8711.97	8678.72	8648.05	8676.83	8648.94	8649.05	8648.06				457.75	8732.38	8656.15	8596.51	8652.84	8597.18	8599.14	8596.53
	458.25	8275.96	8233.18	8186.49	8186.98	8209.56	8209.25	8186.86				458.7	458.7	8556.13	8536.35	8533.8	8447.17	8447.26	8446.01				457.2	8724.53	8676.93	8648.2	8675.03	8649.09	8649.22	8648.21				457.7	8722.11	8653.28	8596.79	8649.83	8597.45	8599.56	8596.81
	458.2	8249.86	8233.06	8186.48	8186.96	8207.53	8211.17	8186.85				458.65	458.65	8580.77	8528.7	8526.05	8447.32	8447.54	8446.17				457.15	8700.7	8675.3	8648.36	8673.38	8649.23	8649.4	8648.37				457.65	8670.15	8650.56	8597.07	8646.97	8597.72	8600	8597.09
	458.15	8236.38	8233.25	8186.48	8186.95	8205.71	8213.19	8186.84				458.6	458.6	8560.32	8521.73	8518.97	8447.47	8447.83	8446.33				457.1	8685.57	8673.8	8648.51	8671.88	8649.38	8649.57	8648.52				457.6	8674.21	8647.99	8597.35	8644.25	8597.99	8600.43	8597.37
	458.1	8246.99	8233.75	8186.48	8186.95	8204.08	8215.33	8186.83				458.55	458.55	8480.3	8515.39	8512.51	8447.62	8448.13	8446.5				457.05	8672.3	8672.44	8648.67	8670.52	8649.52	8649.74	8648.68				457.55	8660.99	8645.57	8597.62	8641.68	8598.26	8600.86	8597.64
	458.05	8245.99	8234.53	8186.47	8186.94	8202.63	8217.57	8186.82				458.5	458.5	8572.42	8509.66	8506.65	8447.77	8448.44	8446.66				457	8626.91	8671.21	8648.83	8669.27	8649.67	8649.91	8648.83				457.5	8641.35	8643.29	8597.9	8639.26	8598.53	8601.29	8597.92
	458	8236.55	8235.58	8186.47	8186.93	8201.33	8219.92	8186.81				458.45	458.45	8505.92	8504.49	8501.35	8447.92	8448.76	8446.83				456.95	8716.98	8670.09	8648.98	8668.15	8649.81	8650.08	8648.99				457.45	8663.93	8641.15	8598.18	8636.97	8598.8	8601.72	8598.2
	457.95	8232.71	8236.86	8186.47	8186.92	8200.18	8222.36	8186.8				458.4	458.4	8491.05	8499.85	8496.56	8448.07	8449.09	8446.99				456.9	8736.9	8669.08	8649.14	8667.14	8649.96	8650.25	8649.14				457.4	8687.59	8639.14	8598.46	8634.82	8599.07	8602.15	8598.48
	457.9	8224.37	8238.36	8186.47	8186.91	8199.16	8224.9	8186.79				458.35	458.35	8406.34	8495.72	8492.26	8448.22	8449.43	8447.16				456.85	8662	8668.16	8649.29	8666.22	8650.1	8650.41	8649.3				457.35	8644.16	8637.26	8598.74	8632.8	8599.34	8602.57	8598.75
	457.85	8205.87	8240.06	8186.46	8186.91	8198.25	8227.52	8186.78				458.3	458.3	8435.52	8492.02	8488.41	8448.37	8449.78	8447.32				456.8	8550.73	8667.33	8649.44	8665.39	8650.25	8650.57	8649.45				457.3	8662.81	8635.51	8599.01	8630.92	8599.61	8603	8599.03
	457.8	8185.76	8241.93	8186.46	8186.9	8197.44	8230.21	8186.78				458.25	458.25	8477.52	8488.76	8484.96	8448.53	8450.14	8447.49				456.75	8722.53	8666.59	8649.6	8664.65	8650.4	8650.73	8649.6				457.25	8722.88	8633.89	8599.29	8629.16	8599.88	8603.41	8599.31
	457.75	8198.11	8243.96	8186.46	8186.9	8196.72	8232.97	8186.77				458.2	458.2	8517.17	8485.88	8481.89	8448.68	8450.5	8447.65				456.7	8742.98	8665.92	8649.75	8663.99	8650.54	8650.9	8649.76				457.2	8711.41	8632.37	8599.57	8627.52	8600.15	8603.82	8599.58
	457.7	8227.48	8246.11	8186.46	8186.89	8196.08	8235.77	8186.77				458.15	458.15	8501.45	8483.35	8479.16	8448.83	8450.88	8447.82				456.65	8664.61	8665.32	8649.91	8663.39	8650.69	8651.05	8649.92				457.15	8677.07	8630.97	8599.85	8626	8600.42	8604.22	8599.86
	457.65	8262.33	8248.38	8186.46	8186.88	8195.5	8238.61	8186.76				458.1	458.1	8474.1	8481.14	8476.75	8448.98	8451.27	8447.98				456.6	8660.91	8664.78	8650.06	8662.86	8650.84	8651.21	8650.07				457.1	8667.23	8629.67	8600.12	8624.59	8600.7	8604.61	8600.14
	457.6	8280.52	8250.71	8186.46	8186.88	8194.99	8241.47	8186.75				458.05	458.05	8406.33	8479.22	8474.61	8449.14	8451.67	8448.15				456.55	8684.87	8664.3	8650.22	8662.39	8650.98	8651.36	8650.23				457.05	8657.93	8628.46	8600.4	8623.3	8600.97	8604.99	8600.42
	457.55	8266.32	8253.11	8186.45	8186.86	8194.53	8244.33	8186.74				458	458	8422.72	8477.56	8472.73	8449.29	8452.07	8448.31				456.5	8674.49	8663.87	8650.37	8661.97	8651.13	8651.51	8650.38				457	8637.75	8627.35	8600.68	8622.1	8601.24	8605.36	8600.69
	457.5	8234.43	8255.54	8186.45	8186.86	8194.12	8247.18	8186.73				457.95	457.95	8510.77	8476.14	8471.07	8449.44	8452.48	8448.48				456.45	8607.49	8663.49	8650.53	8661.6	8651.28	8651.66	8650.53				456.95	8675.41	8626.33	8600.96	8621.01	8601.51	8605.71	8600.97
	457.45	8198.12	8257.98	8186.45	8186.85	8193.75	8250	8186.72				457.9	457.9	8513.82	8474.92	8469.61	8449.6	8452.9	8448.64				456.4	8692.92	8663.15	8650.68	8661.27	8651.42	8651.81	8650.69				456.9	8650.52	8625.39	8601.23	8620	8601.78	8606.06	8601.25
	457.4	8209.83	8260.41	8186.44	8186.84	8193.41	8252.77	8186.72				457.85	457.85	8496.36	8473.89	8468.33	8449.75	8453.32	8448.81				456.35	8708.51	8662.84	8650.84	8660.98	8651.57	8651.96	8650.84				456.85	8594.81	8624.52	8601.51	8619.09	8602.05	8606.39	8601.53
	457.35	8274.25	8262.79	8186.44	8186.84	8193.11	8255.46	8186.71				457.8	457.8	8449.56	8473.02	8467.22	8449.9	8453.75	8448.97				456.3	8731.68	8662.57	8650.99	8660.73	8651.72	8652.1	8651				456.8	8645.74	8623.73	8601.79	8618.26	8602.33	8606.7	8601.8
	457.3	8313.75	8265.1	8186.44	8186.83	8192.83	8258.05	8186.7				457.75	457.75	8550.09	8472.3	8466.24	8450.06	8454.18	8449.14				456.25	8663.08	8662.33	8651.15	8660.51	8651.87	8652.25	8651.15				456.75	8683.71	8622.99	8602.07	8617.51	8602.6	8607	8602.08
	457.25	8297.02	8267.31	8186.43	8186.82	8192.58	8260.52	8186.69				457.7	457.7	8504.94	8471.7	8465.39	8450.21	8454.61	8449.3				456.2	8591.98	8662.12	8651.3	8660.32	8652.01	8652.39	8651.31				456.7	8705.57	8622.32	8602.34	8616.84	8602.87	8607.29	8602.36
	457.2	8258.59	8269.4	8186.43	8186.81	8192.35	8262.84	8186.68				457.65	457.65	8439.92	8471.22	8464.65	8450.37	8455.05	8449.47				456.15	8652.44	8661.93	8651.46	8660.15	8652.16	8652.53	8651.46				456.65	8648.91	8621.7	8602.62	8616.23	8603.14	8607.56	8602.64
	457.15	8246.27	8271.34	8186.42	8186.8	8192.13	8265.01	8186.68				457.6	457.6	8524.51	8470.83	8464	8450.52	8455.48	8449.63				456.1	8650.74	8661.76	8651.61	8660.01	8652.31	8652.67	8651.62				456.6	8579.28	8621.14	8602.9	8615.69	8603.41	8607.81	8602.91
	457.1	8301.55	8273.11	8186.42	8186.79	8191.93	8266.98	8186.67				457.55	457.55	8575.68	8470.52	8463.43	8450.68	8455.91	8449.8				456.05	8794.06	8661.62	8651.77	8659.89	8652.46	8652.8	8651.77				456.55	8602.81	8620.62	8603.18	8615.22	8603.69	8608.05	8603.19
	457.05	8357.88	8274.69	8186.42	8186.78	8191.75	8268.74	8186.66				457.5	457.5	8526.83	8470.28	8462.95	8450.83	8456.34	8449.96				456	8693.35	8661.49	8651.92	8659.79	8652.6	8652.94	8651.93				456.5	8614.09	8620.14	8603.45	8614.8	8603.96	8608.28	8603.47
	457	8349.56	8276.04	8186.41	8186.77	8191.57	8270.27	8186.65				457.45	457.45	8498.76	8470.1	8462.52	8450.99	8456.76	8450.13				455.95	8619.53	8661.38	8652.08	8659.71	8652.75	8653.08	8652.08				456.45	8643.66	8619.7	8603.73	8614.43	8604.23	8608.49	8603.75
	456.95	8312.98	8277.15	8186.4	8186.76	8191.4	8271.55	8186.64				457.4	457.4	8490.32	8469.96	8462.15	8451.14	8457.17	8450.29				455.9	8665.5	8661.29	8652.23	8659.64	8652.9	8653.21	8652.24				456.4	8655.65	8619.3	8604.01	8614.12	8604.5	8608.69	8604.02
	456.9	8289.01	8278.01	8186.39	8186.75	8191.25	8272.56	8186.62				457.35	457.35	8459.59	8469.87	8461.83	8451.3	8457.57	8450.46				455.85	8665.66	8661.2	8652.39	8659.59	8653.05	8653.34	8652.39				456.35	8671.53	8618.93	8604.29	8613.85	8604.77	8608.87	8604.3
	456.85	8271.54	8278.59	8186.39	8186.74	8191.11	8273.29	8186.62				457.3	457.3	8477.79	8469.81	8461.55	8451.45	8457.97	8450.62				455.8	8646.5	8661.13	8652.54	8659.55	8653.2	8653.47	8652.55				456.3	8651.33	8618.6	8604.57	8613.62	8605.05	8609.05	8604.58
	456.8	8247.36	8278.9	8186.38	8186.73	8190.97	8273.73	8186.61				457.25	457.25	8434.12	8469.76	8461.31	8451.61	8458.34	8450.79				455.75	8665.08	8661.07	8652.7	8659.52	8653.35	8653.6	8652.7				456.25	8632.3	8618.29	8604.84	8613.43	8605.32	8609.21	8604.85
	456.75	8237.23	8278.91	8186.38	8186.73	8190.84	8273.88	8186.6				457.2	457.2	8445.68	8469.74	8461.1	8451.77	8458.7	8450.95				455.7	8792.53	8661.02	8652.85	8659.5	8653.49	8653.73	8652.86				456.2	8643.97	8618.01	8605.12	8613.28	8605.59	8609.37	8605.13
	456.7	8257.89	8278.63	8186.38	8186.72	8190.72	8273.73	8186.6				457.15	457.15	8475.1	8469.73	8460.92	8451.92	8459.05	8451.12				455.65	8827.49	8660.98	8653.01	8659.49	8653.64	8653.86	8653.01				456.15	8621.24	8617.76	8605.4	8613.16	8605.86	8609.52	8605.41
	456.65	8264.93	8278.06	8186.37	8186.71	8190.6	8273.28	8186.59				457.1	457.1	8533.1	8469.72	8460.76	8452.08	8459.37	8451.28				455.6	8778.84	8660.95	8653.16	8659.49	8653.79	8653.99	8653.17				456.1	8630.05	8617.53	8605.68	8613.08	8606.14	8609.66	8605.69
	456.6	8257.56	8277.2	8186.37	8186.71	8190.49	8272.53	8186.58				457.05	457.05	8527	8469.72	8460.63	8452.23	8459.68	8451.45				455.55	8687.3	8660.92	8653.32	8659.49	8653.94	8654.12	8653.32				456.05	8674.38	8617.33	8605.95	8613.02	8606.41	8609.79	8605.97
	456.55	8262.44	8276.07	8186.37	8186.7	8190.38	8271.51	8186.58				457	457	8523.67	8469.71	8460.51	8452.39	8459.96	8451.61				455.5	8624.16	8660.9	8653.47	8659.5	8654.09	8654.25	8653.48				456	8643.14	8617.14	8606.23	8612.99	8606.68	8609.92	8606.24
	456.5	8286.32	8274.68	8186.36	8186.69	8190.28	8270.23	8186.57				456.95	456.95	8509.17	8469.69	8460.41	8452.55	8460.21	8451.78				455.45	8756.82	8660.89	8653.63	8659.52	8654.24	8654.38	8653.63				455.95	8619.8	8616.98	8606.51	8612.98	8606.96	8610.05	8606.52
	456.45	8289.61	8273.03	8186.36	8186.68	8190.18	8268.68	8186.56				456.9	456.9	8469.88	8469.66	8460.33	8452.7	8460.44	8451.94				455.4	8699.64	8660.89	8653.78	8659.55	8654.39	8654.51	8653.79				455.9	8637.12	8616.84	8606.79	8612.99	8607.23	8610.17	8606.8
	456.4	8260.58	8271.17	8186.35	8186.68	8190.08	8266.91	8186.55				456.85	456.85	8435.9	8469.62	8460.26	8452.86	8460.65	8452.11				455.35	8702.78	8660.89	8653.94	8659.58	8654.54	8654.64	8653.94				455.85	8682.92	8616.71	8607.06	8613.02	8607.5	8610.3	8607.07
	456.35	8243.19	8269.09	8186.35	8186.67	8189.99	8264.93	8186.55				456.8	456.8	8484.03	8469.57	8460.2	8453.02	8460.83	8452.27				455.3	8699.28	8660.89	8654.09	8659.62	8654.69	8654.77	8654.1				455.8	8683.1	8616.6	8607.34	8613.08	8607.78	8610.42	8607.35
	456.3	8239.85	8266.83	8186.35	8186.66	8189.9	8262.76	8186.54				456.75	456.75	8433.77	8469.5	8460.16	8453.18	8460.98	8452.44				455.25	8640.74	8660.9	8654.25	8659.66	8654.84	8654.9	8654.25				455.75	8644.91	8616.51	8607.62	8613.15	8608.05	8610.54	8607.63
	456.25	8220.96	8264.41	8186.34	8186.66	8189.82	8260.43	8186.54				456.7	456.7	8457.33	8469.42	8460.12	8453.33	8461.11	8452.6				455.2	8611.02	8660.91	8654.4	8659.7	8654.98	8655.02	8654.41				455.7	8633.48	8616.44	8607.9	8613.23	8608.32	8610.67	8607.91
	456.2	8203.91	8261.84	8186.34	8186.65	8189.74	8257.95	8186.53				456.65	456.65	8513.21	8469.32	8460.09	8453.49	8461.21	8452.77				455.15	8685.28	8660.93	8654.56	8659.75	8655.14	8655.15	8654.56				455.65	8608.69	8616.38	8608.17	8613.33	8608.6	8610.8	8608.18
	456.15	8221.95	8259.17	8186.34	8186.65	8189.66	8255.35	8186.53				456.6	456.6	8456.85	8469.2	8460.07	8453.65	8461.28	8452.93				455.1	8750.5	8660.95	8654.71	8659.81	8655.28	8655.28	8654.72				455.6	8563.97	8616.34	8608.45	8613.44	8608.87	8610.92	8608.46
	456.1	8248.92	8256.39	8186.34	8186.64	8189.59	8252.66	8186.52				456.55	456.55	8487.45	8469.06	8460.06	8453.81	8461.33	8453.1				455.05	8633.33	8660.98	8654.87	8659.86	8655.43	8655.41	8654.87				455.55	8596.04	8616.31	8608.73	8613.56	8609.15	8611.06	8608.74
	456.05	8256.68	8253.55	8186.34	8186.64	8189.51	8249.89	8186.52				456.5	456.5	8445.59	8468.91	8460.06	8453.97	8461.36	8453.26				455	8649.69	8661.01	8655.02	8659.92	8655.58	8655.55	8655.03				455.5	8682.5	8616.3	8609.01	8613.69	8609.42	8611.19	8609.02
	456	8241.53	8250.65	8186.33	8186.63	8189.44	8247.07	8186.51				456.45	456.45	8467.36	8468.75	8460.06	8454.12	8461.36	8453.43				454.95	8723.11	8661.04	8655.18	8659.98	8655.73	8655.68	8655.18				455.45	8658.1	8616.3	8609.28	8613.83	8609.69	8611.33	8609.29
	455.95	8221.36	8247.72	8186.33	8186.62	8189.37	8244.21	8186.51				456.4	456.4	8495.24	8468.57	8460.07	8454.28	8461.35	8453.59				454.9	8768.3	8661.08	8655.33	8660.05	8655.88	8655.81	8655.34				455.4	8596.86	8616.31	8609.56	8613.98	8609.97	8611.48	8609.57
	455.9	8220.88	8244.78	8186.33	8186.62	8189.3	8241.34	8186.5				456.35	456.35	8498.49	8468.38	8460.08	8454.44	8461.32	8453.76				454.85	8708.76	8661.12	8655.49	8660.11	8656.03	8655.94	8655.49				455.35	8566.55	8616.34	8609.84	8614.14	8610.24	8611.63	8609.85
	455.85	8228.6	8241.85	8186.33	8186.61	8189.24	8238.48	8186.5				456.3	456.3	8499.19	8468.18	8460.1	8454.6	8461.27	8453.93				454.8	8731.58	8661.16	8655.64	8660.19	8656.18	8656.07	8655.65				455.3	8594.88	8616.37	8610.12	8614.3	8610.51	8611.78	8610.13
	455.8	8210.14	8238.94	8186.32	8186.61	8189.17	8235.64	8186.49				456.25	456.25	8544.69	8467.97	8460.12	8454.76	8461.22	8454.09				454.75	8675.34	8661.21	8655.8	8660.26	8656.33	8656.21	8655.8				455.25	8620.09	8616.42	8610.4	8614.47	8610.79	8611.94	8610.4
	455.75	8196.73	8236.07	8186.32	8186.61	8189.11	8232.83	8186.49				456.2	456.2	8495.13	8467.76	8460.15	8454.92	8461.14	8454.26				454.7	8628.31	8661.26	8655.95	8660.33	8656.48	8656.34	8655.96				455.2	8563.29	8616.49	8610.67	8614.65	8611.06	8612.11	8610.68
	455.7	8205.84	8233.25	8186.32	8186.6	8189.06	8230.07	8186.49				456.15	456.15	8465.58	8467.54	8460.19	8455.07	8461.06	8454.42				454.65	8679.23	8661.31	8656.11	8660.41	8656.63	8656.48	8656.11				455.15	8514.63	8616.56	8610.95	8614.83	8611.34	8612.28	8610.96
	455.65	8203.29	8230.5	8186.32	8186.6	8189	8227.38	8186.49				456.1	456.1	8536.28	8467.31	8460.23	8455.23	8460.97	8454.59				454.6	8776.78	8661.36	8656.26	8660.49	8656.78	8656.61	8656.27				455.1	8592.8	8616.64	8611.23	8615.02	8611.61	8612.46	8611.24
	455.6	8202.35	8227.82	8186.32	8186.6	8188.95	8224.75	8186.48				456.05	456.05	8428.37	8467.09	8460.27	8455.39	8460.88	8454.75				454.55	8763.49	8661.42	8656.42	8660.57	8656.93	8656.75	8656.42				455.05	8690.05	8616.73	8611.5	8615.21	8611.88	8612.64	8611.51
	455.55	8221.34	8225.22	8186.32	8186.59	8188.89	8222.22	8186.48				456	456	8523.11	8466.86	8460.31	8455.55	8460.78	8454.92				454.5	8789.25	8661.48	8656.57	8660.66	8657.08	8656.89	8656.58				455	8647.13	8616.84	8611.78	8615.41	8612.16	8612.83	8611.79
	455.5	8241.72	8222.72	8186.32	8186.59	8188.84	8219.77	8186.48				455.95	455.95	8537.04	8466.64	8460.36	8455.71	8460.67	8455.08				454.45	8794.7	8661.55	8656.73	8660.74	8657.23	8657.02	8656.73				454.95	8621.46	8616.95	8612.06	8615.61	8612.43	8613.02	8612.07
	455.45	8263.57	8220.31	8186.31	8186.58	8188.79	8217.42	8186.47				455.9	455.9	8618.2	8466.42	8460.42	8455.87	8460.57	8455.25				454.4	8655.34	8661.61	8656.88	8660.83	8657.39	8657.16	8656.89				454.9	8686.34	8617.07	8612.34	8615.81	8612.71	8613.23	8612.35
	455.4	8270.04	8218.01	8186.31	8186.58	8188.74	8215.17	8186.47				455.85	455.85	8523.45	8466.2	8460.48	8456.03	8460.47	8455.41				454.35	8605.01	8661.68	8657.04	8660.92	8657.54	8657.3	8657.04				454.85	8705.92	8617.2	8612.61	8616.01	8612.98	8613.43	8612.62
	455.35	8224.96	8215.81	8186.31	8186.57	8188.69	8213.02	8186.46				455.8	455.8	8490.36	8465.99	8460.54	8456.19	8460.37	8455.58				454.3	8702.38	8661.75	8657.19	8661.01	8657.69	8657.44	8657.19				454.8	8584.95	8617.34	8612.89	8616.22	8613.25	8613.64	8612.9
	455.3	8163.56	8213.73	8186.31	8186.57	8188.64	8210.99	8186.46				455.75	455.75	8468.09	8465.78	8460.6	8456.35	8460.27	8455.74				454.25	8723.27	8661.83	8657.35	8661.1	8657.84	8657.58	8657.35				454.75	8543.96	8617.49	8613.17	8616.44	8613.53	8613.86	8613.18
	455.25	8166.37	8211.77	8186.31	8186.56	8188.6	8209.07	8186.45				455.7	455.7	8454.6	8465.59	8460.67	8456.51	8460.18	8455.91				454.2	8752.55	8661.9	8657.5	8661.19	8657.99	8657.72	8657.5				454.7	8611.4	8617.64	8613.45	8616.65	8613.8	8614.08	8613.46
	455.2	8212.32	8209.92	8186.31	8186.56	8188.56	8207.27	8186.45				455.65	455.65	8487.83	8465.4	8460.74	8456.67	8460.09	8456.07				454.15	8760.81	8661.98	8657.66	8661.29	8658.14	8657.86	8657.66				454.65	8602.5	8617.8	8613.73	8616.86	8614.08	8614.3	8613.73
	455.15	8235.05	8208.18	8186.31	8186.56	8188.51	8205.57	8186.45				455.6	455.6	8425.56	8465.22	8460.81	8456.83	8460.01	8456.24				454.1	8673.43	8662.06	8657.81	8661.38	8658.29	8658.01	8657.81				454.6	8605.66	8617.97	8614	8617.08	8614.35	8614.53	8614.01
	455.1	8226.05	8206.55	8186.3	8186.56	8188.47	8203.99	8186.45				455.55	455.55	8453.33	8465.05	8460.88	8456.99	8459.94	8456.4				454.05	8576.98	8662.14	8657.97	8661.48	8658.44	8658.15	8657.97				454.55	8684.14	8618.15	8614.28	8617.31	8614.63	8614.77	8614.29
	455.05	8204.84	8205.03	8186.3	8186.55	8188.43	8202.51	8186.44				455.5	455.5	8423.6	8464.89	8460.96	8457.15	8459.88	8456.57				454	8529.89	8662.23	8658.12	8661.58	8658.59	8658.29	8658.12				454.5	8722.57	8618.32	8614.56	8617.53	8614.9	8615	8614.57
	455	8203.94	8203.61	8186.3	8186.55	8188.39	8201.14	8186.44				455.45	455.45	8416.37	8464.75	8461.04	8457.31	8459.82	8456.74				453.95	8662.17	8662.31	8658.28	8661.68	8658.74	8658.44	8658.28				454.45	8681.77	8618.51	8614.84	8617.75	8615.18	8615.24	8614.84
	454.95	8241.66	8202.31	8186.3	8186.55	8188.35	8199.87	8186.44				455.4	455.4	8441.67	8464.61	8461.12	8457.47	8459.77	8456.9				453.9	8691.83	8662.4	8658.43	8661.78	8658.9	8658.58	8658.43				454.4	8695.77	8618.7	8615.11	8617.98	8615.45	8615.49	8615.12
	454.9	8288.87	8201.09	8186.3	8186.54	8188.31	8198.7	8186.43				455.35	455.35	8435.03	8464.49	8461.21	8457.63	8459.73	8457.07				453.85	8627.88	8662.49	8658.59	8661.89	8659.05	8658.73	8658.59				454.35	8725.77	8618.89	8615.39	8618.2	8615.73	8615.74	8615.4
	454.85	8298.93	8199.98	8186.29	8186.53	8188.27	8197.62	8186.43				455.3	455.3	8427.35	8464.38	8461.3	8457.79	8459.71	8457.23				453.8	8697.39	8662.58	8658.74	8661.99	8659.2	8658.87	8658.74				454.3	8708.72	8619.09	8615.67	8618.43	8616	8615.99	8615.68
	454.8	8272.41	8198.95	8186.29	8186.52	8188.23	8196.63	8186.42				455.25	455.25	8423.26	8464.27	8461.39	8457.95	8459.69	8457.4				453.75	8631.15	8662.67	8658.9	8662.09	8659.35	8659.02	8658.9				454.25	8672.45	8619.29	8615.95	8618.66	8616.27	8616.24	8615.95
	454.75	8228.86	8198	8186.28	8186.52	8188.19	8195.73	8186.41				455.2	455.2	8394.49	8464.19	8461.48	8458.11	8459.68	8457.56				453.7	8661.42	8662.77	8659.05	8662.2	8659.5	8659.17	8659.05				454.2	8611.18	8619.5	8616.22	8618.89	8616.55	8616.49	8616.23
	454.7	8210.47	8197.14	8186.28	8186.51	8188.16	8194.9	8186.41				455.15	455.15	8480.29	8464.11	8461.57	8458.27	8459.68	8457.73				453.65	8647.59	8662.86	8659.21	8662.31	8659.65	8659.32	8659.21				454.15	8596.21	8619.71	8616.5	8619.13	8616.83	8616.75	8616.51
	454.65	8226.69	8196.36	8186.28	8186.51	8188.13	8194.15	8186.41				455.1	455.1	8441.29	8464.05	8461.67	8458.43	8459.69	8457.89				453.6	8683.48	8662.96	8659.36	8662.42	8659.8	8659.46	8659.36				454.1	8571.39	8619.92	8616.78	8619.36	8617.1	8617.01	8616.79
	454.6	8253.42	8195.65	8186.28	8186.51	8188.09	8193.48	8186.4				455.05	455.05	8403.67	8464	8461.76	8458.59	8459.72	8458.06				453.55	8715.53	8663.06	8659.52	8662.53	8659.95	8659.61	8659.52				454.05	8552.69	8620.14	8617.06	8619.6	8617.38	8617.27	8617.06
	454.55	8264.72	8195	8186.27	8186.5	8188.06	8192.86	8186.4				455	455	8468.41	8463.96	8461.86	8458.75	8459.75	8458.22				453.5	8705	8663.16	8659.67	8662.64	8660.1	8659.76	8659.67				454	8587.61	8620.35	8617.33	8619.83	8617.65	8617.53	8617.34
	454.5	8259.51	8194.41	8186.27	8186.5	8188.03	8192.3	8186.39				454.95	454.95	8424.05	8463.93	8461.97	8458.91	8459.79	8458.39				453.45	8764.73	8663.27	8659.83	8662.75	8660.25	8659.91	8659.83				453.95	8583.13	8620.58	8617.61	8620.07	8617.92	8617.8	8617.62
	454.45	8252.27	8193.88	8186.27	8186.49	8187.99	8191.8	8186.39				454.9	454.9	8501.37	8463.91	8462.07	8459.07	8459.84	8458.55				453.4	8657.87	8663.37	8659.98	8662.86	8660.41	8660.06	8659.98				453.9	8564.35	8620.8	8617.89	8620.31	8618.2	8618.07	8617.9
	454.4	8253.4	8193.39	8186.26	8186.48	8187.96	8191.35	8186.39				454.85	454.85	8453.14	8463.9	8462.17	8459.23	8459.9	8458.72				453.35	8740.02	8663.48	8660.14	8662.98	8660.56	8660.21	8660.14				453.85	8615.1	8621.03	8618.17	8620.55	8618.48	8618.33	8618.17
	454.35	8260.61	8192.96	8186.26	8186.48	8187.93	8190.94	8186.38				454.8	454.8	8399.19	8463.91	8462.28	8459.39	8459.96	8458.88				453.3	8799.79	8663.58	8660.29	8663.09	8660.71	8660.36	8660.29				453.8	8635.82	8621.25	8618.44	8620.79	8618.75	8618.6	8618.45
	454.3	8267.52	8192.56	8186.26	8186.48	8187.9	8190.58	8186.38				454.75	454.75	8435.07	8463.92	8462.39	8459.55	8460.04	8459.05				453.25	8754.9	8663.69	8660.44	8663.2	8660.86	8660.51	8660.45				453.75	8643.74	8621.48	8618.72	8621.03	8619.02	8618.87	8618.73
	454.25	8282.32	8192.2	8186.25	8186.47	8187.87	8190.25	8186.37				454.7	454.7	8421.09	8463.94	8462.49	8459.71	8460.12	8459.22				453.2	8742	8663.8	8660.6	8663.32	8661.01	8660.66	8660.6				453.7	8632	8621.72	8619	8621.27	8619.3	8619.14	8619.01
	454.2	8260.9	8191.88	8186.25	8186.46	8187.84	8189.96	8186.36				454.65	454.65	8386.94	8463.97	8462.6	8459.88	8460.21	8459.38				453.15	8714.83	8663.91	8660.75	8663.44	8661.16	8660.81	8660.76				453.65	8589.22	8621.95	8619.28	8621.51	8619.58	8619.41	8619.28
	454.15	8210.67	8191.59	8186.24	8186.46	8187.81	8189.7	8186.36				454.6	454.6	8361.54	8464	8462.72	8460.03	8460.31	8459.55				453.1	8622.79	8664.02	8660.91	8663.55	8661.32	8660.97	8660.91				453.6	8622.26	8622.18	8619.56	8621.75	8619.85	8619.68	8619.56
	454.1	8187.4	8191.33	8186.24	8186.45	8187.79	8189.46	8186.36				454.55	454.55	8376.91	8464.05	8462.83	8460.2	8460.41	8459.71				453.05	8681.05	8664.13	8661.07	8663.67	8661.47	8661.12	8661.07				453.55	8625.06	8622.42	8619.83	8622	8620.13	8619.95	8619.84
	454.05	8193.08	8191.1	8186.24	8186.45	8187.76	8189.26	8186.35				454.5	454.5	8531.64	8464.1	8462.94	8460.36	8460.51	8459.88				453	8708.44	8664.24	8661.22	8663.79	8661.62	8661.27	8661.22				453.5	8620.11	8622.66	8620.11	8622.24	8620.4	8620.23	8620.12
	454	8221.26	8190.89	8186.24	8186.45	8187.74	8189.07	8186.35				454.45	454.45	8579.56	8464.16	8463.06	8460.52	8460.63	8460.04				452.95	8708.82	8664.36	8661.38	8663.91	8661.77	8661.42	8661.38				--	--	--	--	--	--	--	--
	453.95	8249.4	8190.69	8186.24	8186.45	8187.71	8188.9	8186.35				454.4	454.4	8512.23	8464.22	8463.17	8460.68	8460.75	8460.21				452.9	8604.54	8664.47	8661.53	8664.03	8661.92	8661.58	8661.53				--	--	--	--	--	--	--	--
	453.9	8237.13	8190.52	8186.24	8186.44	8187.69	8188.75	8186.35				454.35	454.35	8464.14	8464.3	8463.29	8460.84	8460.87	8460.37				452.85	8664.53	8664.59	8661.68	8664.15	8662.08	8661.73	8661.69				--	--	--	--	--	--	--	--
	453.85	8177.17	8190.36	8186.23	8186.44	8187.66	8188.62	8186.34				454.3	454.3	8465.17	8464.37	8463.41	8461	8461	8460.54				452.8	8661.84	8664.71	8661.84	8664.27	8662.23	8661.88	8661.84				--	--	--	--	--	--	--	--
	453.8	8137.07	8190.21	8186.23	8186.44	8187.64	8188.5	8186.34				454.25	454.25	8445.25	8464.45	8463.53	8461.17	8461.13	8460.7				--											--	--	--	--	--	--	--	--
	453.75	8170.97	8190.08	8186.24	8186.44	8187.62	8188.39	8186.34				454.2	454.2	8362.86	8464.54	8463.65	8461.33	8461.26	8460.87				--											--	--	--	--	--	--	--	--
	453.7	8221.49	8189.97	8186.24	8186.44	8187.61	8188.29	8186.34					454.15	8406.53	8464.63	8463.77	8461.49	8461.4	8461.03															--	--	--	--	--	--	--	--
	453.65	8236.5	8189.85	8186.24	8186.43	8187.58	8188.2	8186.34					454.1	8575.44	8464.72	8463.9	8461.65	8461.54	8461.2															--	--	--	--	--	--	--	--
	453.6	8238.73	8189.75	8186.23	8186.43	8187.56	8188.12	8186.34					454.05	8498.19	8464.82	8464.02	8461.81	8461.68	8461.36															--	--	--	--	--	--	--	--
	453.55	8247.77	8189.65	8186.23	8186.43	8187.54	8188.04	8186.33					454	8439.38	8464.92	8464.15	8461.97	8461.83	8461.53															--	--	--	--	--	--	--	--
	453.5	8249.07	8189.56	8186.23	8186.42	8187.52	8187.97	8186.33					453.95	8449.09	8465.02	8464.27	8462.14	8461.97	8461.7															--	--	--	--	--	--	--	--
	453.45	8246.06	8189.47	8186.23	8186.42	8187.5	8187.91	8186.32					453.9	8461.85	8465.13	8464.4	8462.3	8462.12	8461.86															--	--	--	--	--	--	--	--
	453.4	8225.36	8189.39	8186.22	8186.41	8187.48	8187.85	8186.32
	453.35	8186.22	8189.31	8186.22	8186.41	8187.46	8187.79	8186.32

## Sheet: Figure 3a
0.75	79.3062	3.84308	6.0422	6.68318	2.84154	1.28378	8.19221	238.57
1.5	76.5391	4.22932	5.57855	6.43137	4.87211	2.34958	5.65155	159.047
2.25	75.7781	4.25222	5.64159	6.35582	5.66591	2.30637	5.41331	150.839
3	75.9721	4.25622	5.74738	6.11426	5.66358	2.24647	5.38778	150.514
3.75	75.3968	4.30553	6.15082	6.57492	5.22089	2.351	5.33935	148.057
4.5	74.6281	4.27675	6.29651	6.55331	6.02751	2.21787	5.4277	148.957
5.25	73.9976	4.33373	6.51205	6.69229	6.17035	2.29396	5.34589	145.501
6	74.6657	4.40868	6.72409	6.84702	5.04965	2.30485	5.24521	144.086
6.75	73.853	4.37634	6.84333	6.8903	5.71811	2.31893	5.27332	143.266
7.5	74.0414	4.48429	7.04072	6.96393	5.25002	2.21965	5.01183	136.559
8.25	72.971	4.45239	7.11797	7.12502	5.90047	2.43316	5.05103	135.623
9	72.3018	4.44657	7.25302	7.07469	6.65617	2.26777	5.09705	135.601
9.75	71.807	4.42188	7.34697	7.18911	6.82235	2.41273	5.19138	137.153
10.5	72.5911	4.43047	7.60676	7.34172	5.60147	2.42853	5.27289	140.832
11.25	71.3233	4.4606	7.62411	7.34376	6.78744	2.46082	5.18566	136.097

## Sheet: Figure 3b
0.75	81.4493	3.68099	5.31667	5.5272	2.95451	1.07128	8.4928	253.868
1.5	81.8382	3.53134	5.53938	5.30751	2.29889	1.48471	8.81706	264.686
2.25	81.0943	3.52308	5.96431	5.34101	2.65048	1.42678	9.01714	268.224
3	80.4694	3.45458	6.09048	5.25618	3.04899	1.68038	9.17766	270.833
3.75	81.1008	3.43652	6.25923	5.2139	2.44514	1.54439	9.12664	271.424
4.5	79.9694	3.44335	6.52631	5.27954	3.25616	1.5252	9.31785	273.251
5.25	79.9719	3.43512	6.74425	5.28678	3.02373	1.53823	9.33433	273.735
6	79.482	3.51064	7.01321	5.46069	2.94778	1.58568	9.23801	269.319
6.75	79.1786	3.51606	7.26239	5.53533	2.90529	1.60232	9.23145	268.106
7.5	79.6462	3.44326	7.09842	5.41966	2.75803	1.63438	9.05448	264.454
8.25	78.6684	3.58171	7.72888	5.70496	2.66553	1.65055	9.21387	265.929
9	78.353	3.55368	7.81804	5.78768	2.77057	1.71702	9.10865	261.814
9.75	78.0746	3.54039	7.94597	5.79088	2.95133	1.69681	9.15321	262.148
10.5	78.1642	3.49891	8.11328	5.80463	2.71775	1.70126	8.91145	255.481
11.25	77.9682	3.47682	8.11079	5.80617	2.91137	1.72662	8.90708	254.697

## Sheet: Figure 3c
0.75	83.257	3.63988	5.2605	4.81625	2.15481	0.87156	10.1828	311.097
1.5	81.9714	3.44301	5.65902	4.60039	2.80337	1.52283	10.5781	317.973
2.25	81.3709	3.43615	6.17011	4.98453	2.51325	1.52511	10.5967	316.192
3	81.6579	3.43899	6.57096	4.72338	2.05704	1.55172	10.6364	318.498
3.75	80.5803	3.47221	6.97876	4.87749	2.55059	1.54064	10.7575	317.909
4.5	79.9992	3.50384	7.36479	5.03862	2.52461	1.56891	10.7371	315.054
5.25	78.2885	3.52026	7.90921	5.2045	3.46101	1.61649	10.7371	308.332
6	78.0822	3.55542	8.18395	5.35944	3.15972	1.65929	10.6169	304.112
6.75	78.0391	3.61709	8.41851	5.35563	2.8259	1.74374	10.2218	302.695
7.5	77.9397	3.62539	8.5154	5.56901	2.64519	1.70534	10.2668	303.619
8.25	77.2126	3.59889	8.8789	5.62151	2.98365	1.70441	10.7576	304.757
9	76.8291	3.62153	9.10388	5.70292	2.98859	1.75393	10.0359	292.922
9.75	76.4955	3.65315	9.30403	5.76281	2.97024	1.81424	9.73962	283.405
10.5	76.6241	3.5902	9.40804	5.79613	2.77466	1.80684	10.2302	297.598
11.25	76.1527	3.61363	9.66465	5.87542	2.8821	1.81149	9.88532	290.215

## Sheet: Figure 3d
	C-O	C=O	C-C
22.1	0.93	0.93	14.67
19.6	0.27	0.33	4.4
17.4	0.27	0.21	2.75
17	0.7	0.7	12.25

## Sheet: Figure 3e
2500.26	-0.000669993	2500.26	-0.000299467
2501.22	-0.00067427	2501.22	-0.000302127
2502.19	-0.000678226	2502.19	-0.000306877
2503.15	-0.000683054	2503.15	-0.000314224
2504.11	-0.000690118	2504.11	-0.000325033
2505.08	-0.00070034	2505.08	-0.000339486
2506.04	-0.000713885	2506.04	-0.000356716
2507.01	-0.000730775	2507.01	-0.00037531
2507.97	-0.000750594	2507.97	-0.000393079
2508.94	-0.00077299	2508.94	-0.000408009
2509.9	-0.000797793	2509.9	-0.000418547
2510.86	-0.000824653	2510.86	-0.000424305
2511.83	-0.000852503	2511.83	-0.000425705
2512.79	-0.00088001	2512.79	-0.000423815
2513.76	-0.000905193	2513.76	-0.000419692
2514.72	-0.000925735	2514.72	-0.000414356
2515.68	-0.000940055	2515.68	-0.000408297
2516.65	-0.000947542	2516.65	-0.000402276
2517.61	-0.000948369	2517.61	-0.000396697
2518.58	-0.000943676	2518.58	-0.000392066
2519.54	-0.000935458	2519.54	-0.000389287
2520.51	-0.000925325	2520.51	-0.000388575
2521.47	-0.000914812	2521.47	-0.000390026
2522.43	-0.000905871	2522.43	-0.000392733
2523.4	-0.000899635	2523.4	-0.000396092
2524.36	-0.000897489	2524.36	-0.000398703
2525.33	-0.000900589	2525.33	-0.000400038
2526.29	-0.000909388	2526.29	-0.000399817
2527.26	-0.000922829	2527.26	-0.000398973
2528.22	-0.00093884	2528.22	-0.000398483
2529.18	-0.000954285	2529.18	-0.00039912
2530.15	-0.000965916	2530.15	-0.000401536
2531.11	-0.000971511	2531.11	-0.000405392
2532.08	-0.000970527	2532.08	-0.000409735
2533.04	-0.00096491	2533.04	-0.000413252
2534.01	-0.00095816	2534.01	-0.000414558
2534.97	-0.000954308	2534.97	-0.000412835
2535.93	-0.000957169	2535.93	-0.000408059
2536.9	-0.000968568	2536.9	-0.000400597
2537.86	-0.000988752	2537.86	-0.000391232
2538.83	-0.00102	2538.83	-0.000381175
2539.79	-0.00105	2539.79	-0.00037157
2540.76	-0.00108	2540.76	-0.000363231
2541.72	-0.00111	2541.72	-0.000356806
2542.68	-0.00114	2542.68	-0.000352822
2543.65	-0.00117	2543.65	-0.000351284
2544.61	-0.00119	2544.61	-0.000352018
2545.58	-0.00121	2545.58	-0.000354217
2546.54	-0.00122	2546.54	-0.000356827
2547.51	-0.00123	2547.51	-0.000358377
2548.47	-0.00123	2548.47	-0.00035762
2549.43	-0.00124	2549.43	-0.000353269
2550.4	-0.00124	2550.4	-0.000345096
2551.36	-0.00124	2551.36	-0.000333242
2552.33	-0.00124	2552.33	-0.000318872
2553.29	-0.00124	2553.29	-0.000303313
2554.26	-0.00124	2554.26	-0.0002883
2555.22	-0.00124	2555.22	-0.000275049
2556.18	-0.00125	2556.18	-0.000264272
2557.15	-0.00126	2557.15	-0.00025579
2558.11	-0.00128	2558.11	-0.000248719
2559.08	-0.00129	2559.08	-0.000242064
2560.04	-0.0013	2560.04	-0.000235027
2561	-0.00129	2561	-0.000226496
2561.97	-0.00127	2561.97	-0.000216959
2562.93	-0.00123	2562.93	-0.000206564
2563.9	-0.00119	2563.9	-0.000196582
2564.86	-0.00113	2564.86	-0.000187274
2565.82	-0.00108	2565.82	-0.000179548
2566.79	-0.00104	2566.79	-0.000173381
2567.75	-0.00102	2567.75	-0.000168484
2568.72	-0.001	2568.72	-0.000164472
2569.68	-0.000997506	2569.68	-0.000161113
2570.65	-0.00099875	2570.65	-0.000158275
2571.61	-0.00099957	2571.61	-0.0001563
2572.57	-0.000995912	2572.57	-0.00015576
2573.54	-0.00098566	2573.54	-0.00015677
2574.5	-0.000968784	2574.5	-0.00015996
2575.47	-0.000946946	2575.47	-0.000164632
2576.43	-0.000922687	2576.43	-0.000170054
2577.4	-0.000898741	2577.4	-0.000175128
2578.36	-0.000877373	2578.36	-0.000178449
2579.32	-0.000859827	2579.32	-0.000179008
2580.29	-0.000846244	2580.29	-0.000175687
2581.25	-0.000835068	2581.25	-0.000168217
2582.22	-0.000824019	2582.22	-0.00015706
2583.18	-0.000809491	2583.18	-0.000143273
2584.15	-0.000788391	2584.15	-0.000128437
2585.11	-0.000758737	2585.11	-0.000114977
2586.07	-0.000720248	2586.07	-0.000105182
2587.04	-0.000675038	2587.04	-0.000100531
2588	-0.000627145	2588	-0.00010212
2588.97	-0.000581756	2588.97	-0.000109721
2589.93	-0.000543609	2589.93	-0.000121506
2590.9	-0.000515834	2590.9	-0.000134712
2591.86	-0.000499263	2591.86	-0.000146454
2592.82	-0.000492394	2592.82	-0.000153771
2593.79	-0.000491753	2593.79	-0.000155186
2594.75	-0.000493318	2594.75	-0.000150517
2595.72	-0.00049378	2595.72	-0.000141166
2596.68	-0.000491038	2596.68	-0.000129601
2597.64	-0.000484675	2597.64	-0.000118865
2598.61	-0.000475273	2598.61	-0.00011207
2599.57	-0.000464559	2599.57	-0.000111245
2600.54	-0.00045377	2600.54	-0.000117576
2601.5	-0.000443444	2601.5	-0.000130899
2602.47	-0.000433549	2602.47	-0.000149481
2603.43	-0.000423402	2603.43	-0.00017127
2604.39	-0.000412106	2604.39	-0.000193264
2605.36	-0.000399515	2605.36	-0.000212258
2606.32	-0.000385776	2606.32	-0.000225857
2607.29	-0.000371829	2607.29	-0.000232596
2608.25	-0.000358984	2608.25	-0.000232309
2609.22	-0.000347361	2609.22	-0.000226526
2610.18	-0.000337452	2610.18	-0.000218077
2611.14	-0.000327542	2611.14	-0.000210028
2612.11	-0.000316382	2612.11	-0.00020544
2613.07	-0.000302404	2613.07	-0.000206217
2614.04	-0.000284657	2614.04	-0.000212671
2615	-0.000263885	2615	-0.000223687
2615.97	-0.000242352	2615.97	-0.000236809
2616.93	-0.000222445	2616.93	-0.000249386
2617.89	-0.000206739	2617.89	-0.000258919
2618.86	-0.000196531	2618.86	-0.000264006
2619.82	-0.000191733	2619.82	-0.000264486
2620.79	-0.000190407	2620.79	-0.00026151
2621.75	-0.000190318	2621.75	-0.000256728
2622.72	-0.000189513	2622.72	-0.000251904
2623.68	-0.000186771	2623.68	-0.000248874
2624.64	-0.000182211	2624.64	-0.000248587
2625.61	-0.000176847	2625.61	-0.000251312
2626.57	-0.000171706	2626.57	-0.000256624
2627.54	-0.000167414	2627.54	-0.000263494
2628.5	-0.000163227	2628.5	-0.000270922
2629.47	-0.000157982	2629.47	-0.000277694
2630.43	-0.000149816	2630.43	-0.000282688
2631.39	-0.00013791	2631.39	-0.000285875
2632.36	-0.000122324	2632.36	-0.000287201
2633.32	-0.000103936	2633.32	-0.000286858
2634.29	-8.45045e-05	2634.29	-0.00028557
2635.25	-6.5431e-05	2635.25	-0.000283202
2636.22	-4.81159e-05	2636.22	-0.000279557
2637.18	-3.33786e-05	2637.18	-0.000274071
2638.14	-2.22325e-05	2638.14	-0.000266077
2639.11	-1.54525e-05	2639.11	-0.000255201
2640.07	-1.39624e-05	2640.07	-0.000241969
2641.04	-1.82241e-05	2641.04	-0.000227727
2642	-2.77013e-05	2642	-0.000214201
2642.96	-4.00543e-05	2642.96	-0.000203513
2643.93	-5.14686e-05	2643.93	-0.000196852
2644.89	-5.76079e-05	2644.89	-0.000194527
2645.86	-5.44935e-05	2645.86	-0.000195906
2646.82	-4.0248e-05	2646.82	-0.000199223
2647.78	-1.54525e-05	2647.78	-0.000202859
2648.75	1.68234e-05	2648.75	-0.000205629
2649.71	5.21094e-05	2649.71	-0.000207344
2650.68	8.62926e-05	2650.68	-0.000208326
2651.64	0.000116348	2651.64	-0.00020963
2652.61	0.000141308	2652.61	-0.000211971
2653.57	0.000161782	2653.57	-0.000215378
2654.53	0.000179216	2654.53	-0.000218956
2655.5	0.000194535	2655.5	-0.000221223
2656.46	0.000207826	2656.46	-0.000220534
2657.43	0.000218734	2657.43	-0.000216082
2658.39	0.000226602	2658.39	-0.000207735
2659.36	0.000231072	2659.36	-0.000196163
2660.32	0.00023292	2660.32	-0.000182986
2661.28	0.00023362	2661.28	-0.000169763
2662.25	0.000234306	2662.25	-0.000158133
2663.21	0.000236064	2663.21	-0.00014887
2664.18	0.000238627	2664.18	-0.000142731
2665.14	0.000240847	2665.14	-0.000140091
2666.11	0.000241756	2666.11	-0.00014155
2667.07	0.000240326	2667.07	-0.00014698
2668.03	0.000236347	2668.03	-0.000157101
2669	0.000231043	2669	-0.000171488
2669.96	0.000225291	2669.96	-0.000189461
2670.93	0.000220716	2670.93	-0.000209069
2671.89	0.000218257	2671.89	-0.000228195
2672.86	0.000218779	2672.86	-0.000244284
2673.82	0.000223011	2673.82	-0.000254774
2674.78	0.000231713	2674.78	-0.000258246
2675.75	0.000245601	2675.75	-0.000254232
2676.71	0.000265464	2676.71	-0.000243884
2677.68	0.0002909	2677.68	-0.000228828
2678.64	0.000320628	2678.64	-0.00021169
2679.61	0.00035283	2679.61	-0.000194892
2680.57	0.000385791	2680.57	-0.00018066
2681.53	0.000418425	2681.53	-0.000169795
2682.5	0.000451267	2682.5	-0.000162484
2683.46	0.000486136	2683.46	-0.000157608
2684.43	0.000525832	2684.43	-0.000153448
2685.39	0.000572696	2685.39	-0.000148663
2686.36	0.000628233	2686.36	-0.000141999
2687.32	0.000691935	2687.32	-0.000132861
2688.28	0.000762343	2688.28	-0.000121443
2689.25	0.000837386	2689.25	-0.000108352
2690.21	0.000915497	2690.21	-9.46708e-05
2691.18	0.000995904	2691.18	-8.05631e-05
2692.14	0.00108	2692.14	-6.65151e-05
2693.1	0.00116	2693.1	-5.24279e-05
2694.07	0.00125	2694.07	-3.76422e-05
2695.03	0.00133	2695.03	-2.25399e-05
2696	0.00141	2696	-6.93835e-06
2696.96	0.00148	2696.96	8.53278e-06
2697.93	0.00154	2697.93	2.30242e-05
2698.89	0.0016	2698.89	3.61949e-05
2699.85	0.00165	2699.85	4.77079e-05
2700.82	0.00171	2700.82	5.79655e-05
2701.78	0.00177	2701.78	6.76624e-05
2702.75	0.00182	2702.75	7.75047e-05
2703.71	0.00188	2703.71	8.8267e-05
2704.68	0.00194	2704.68	0.000100324
2705.64	0.00198	2705.64	0.000113249
2706.6	0.00202	2706.6	0.000126392
2707.57	0.00205	2707.57	0.000138706
2708.53	0.00207	2708.53	0.000142191
2709.5	0.00208	2709.5	0.000142582
2710.46	0.00209	2710.46	0.000139229
2711.43	0.00211	2711.43	0.00013198
2712.39	0.00213	2712.39	0.000121128
2713.35	0.00216	2713.35	0.000107948
2714.32	0.00218	2714.32	9.37451e-05
2715.28	0.00221	2715.28	8.03936e-05
2716.25	0.00224	2716.25	6.94096e-05
2717.21	0.00227	2717.21	6.17895e-05
2718.17	0.00229	2718.17	5.7444e-05
2719.14	0.00231	2719.14	5.56652e-05
2720.1	0.00233	2720.1	5.49983e-05
2721.07	0.00233	2721.07	5.36088e-05
2722.03	0.00233	2722.03	5.05019e-05
2723	0.00233	2723	4.51356e-05
2723.96	0.00231	2723.96	3.7875e-05
2724.92	0.0023	2724.92	2.96496e-05
2725.89	0.00228	2725.89	2.12397e-05
2726.85	0.00227	2726.85	1.31223e-05
2727.82	0.00226	2727.82	5.13904e-06
2728.78	0.00225	2728.78	-3.25218e-06
2729.74	0.00225	2729.74	-1.28765e-05
2730.71	0.00226	2730.71	-2.43057e-05
2731.67	0.00227	2731.67	-3.76646e-05
2732.64	0.00228	2732.64	-5.24837e-05
2733.6	0.00229	2733.6	-6.82194e-05
2734.57	0.00229	2734.57	-8.44654e-05
2735.53	0.00228	2735.53	-0.000100866
2736.49	0.00226	2736.49	-0.000117427
2737.46	0.00223	2737.46	-0.000133786
2738.42	0.00219	2738.42	-0.00014919
2739.39	0.00215	2739.39	-0.000161665
2740.35	0.0021	2740.35	-0.000169191
2741.32	0.00205	2741.32	-0.000169588
2742.28	0.002	2742.28	-0.000161605
2743.24	0.00195	2743.24	-0.000145614
2744.21	0.00189	2744.21	-0.000123618
2745.17	0.00182	2745.17	-9.93796e-05
2746.14	0.00174	2746.14	-7.67335e-05
2747.1	0.00166	2747.1	-5.94147e-05
2748.07	0.00157	2748.07	-4.97457e-05
2749.03	0.00148	2749.03	-4.81736e-05
2749.99	0.00137	2749.99	-5.40149e-05
2750.96	0.00126	2750.96	-6.56117e-05
2751.92	0.00113	2751.92	-8.11871e-05
2752.89	0.000977755	2752.89	-9.97856e-05
2753.85	0.000812471	2753.85	-8.01627e-05
2754.82	0.000634059	2754.82	-6.33076e-05
2755.78	0.000447363	2755.78	-4.95706e-05
2756.74	0.000257298	2756.74	-3.90932e-05
2757.71	6.66827e-05	2757.71	-3.16631e-05
2758.67	-0.000123754	2758.67	-2.66526e-05
2759.64	-6.44624e-05	2759.64	-2.30428e-05
2760.6	-1.04904e-05	2760.6	-1.99582e-05
2761.57	3.43323e-05	2761.57	-1.69091e-05
2762.53	6.82175e-05	2762.53	-1.31242e-05
2763.49	9.13292e-05	2763.49	-8.39308e-06
2764.46	0.000106692	2764.46	-2.224e-06
2765.42	0.00011836	2765.42	5.80214e-06
2766.39	0.000130951	2766.39	1.57561e-05
2767.35	0.000148699	2767.35	2.76379e-05
2768.31	0.000174046	2768.31	4.12017e-05
2769.28	0.000207856	2769.28	5.54677e-05
2770.24	0.000249639	2770.24	6.93128e-05
2771.21	0.000297949	2771.21	8.15466e-05
2772.17	0.00035131	2772.17	9.11169e-05
2773.14	0.000408128	2773.14	9.70773e-05
2774.1	0.000467137	2774.1	9.90741e-05
2775.06	0.000527129	2775.06	9.69004e-05
2776.03	0.000586614	2776.03	9.03457e-05
2776.99	0.000643909	2776.99	7.98665e-05
2777.96	0.000696599	2777.96	6.5878e-05
2778.92	0.000742599	2778.92	4.91571e-05
2779.89	0.000780135	2779.89	3.06163e-05
2780.85	0.000808448	2780.85	1.14795e-05
2781.81	0.000827938	2781.81	6.61798e-06
2782.78	0.000840262	2782.78	2.49781e-06
2783.74	0.000846833	2783.74	-9.55537e-07
2784.71	0.000848889	2784.71	-4.16674e-06
2785.67	0.000846386	2785.67	-8.08015e-06
2786.64	0.000838444	2786.64	-1.35992e-05
2787.6	0.000824213	2787.6	-2.10796e-05
2788.56	0.000803724	2788.56	-3.01395e-05
2789.53	0.000779018	2789.53	-4.00748e-05
2790.49	0.000754312	2790.49	-4.93005e-05
2791.46	0.000735104	2791.46	-5.64288e-05
2792.42	0.000727177	2792.42	-6.0508e-05
2793.39	0.000733942	2793.39	-6.1227e-05
2794.35	0.00075607	2794.35	-5.89956e-05
2795.31	0.00079076	2795.31	-5.48065e-05
2796.28	0.000832885	2796.28	-4.98463e-05
2797.24	0.000876695	2797.24	-4.52045e-05
2798.21	0.000917405	2798.21	-4.11533e-05
2799.17	0.000953093	2799.17	-3.78713e-05
2800.13	0.0009837	2800.13	-3.48017e-05
2801.1	0.00101	2801.1	-3.16668e-05
2802.06	0.00104	2802.06	-2.81036e-05
2803.03	0.00106	2803.03	-2.45422e-05
2803.99	0.00108	2803.99	-2.16458e-05
2804.95	0.0011	2804.95	-2.03643e-05
2805.92	0.00112	2805.92	-2.14931e-05
2806.88	0.00112	2806.88	-2.53525e-05
2807.85	0.00112	2807.85	-3.16314e-05
2808.81	0.0011	2808.81	-3.95197e-05
2809.78	0.00108	2809.78	-4.80674e-05
2810.74	0.00104	2810.74	-5.68237e-05
2811.7	0.000989497	2811.7	-6.61444e-05
2812.67	0.00093177	2812.67	-7.72812e-05
2813.63	0.000869989	2813.63	-9.23723e-05
2814.6	0.000809193	2814.6	-6.17374e-05
2815.56	0.000752971	2815.56	-3.88864e-05
2816.53	0.000702187	2816.53	-2.46912e-05
2817.49	0.000654116	2817.49	-1.83452e-05
2818.45	0.000601798	2818.45	-1.8375e-05
2819.42	0.000535324	2819.42	-2.25753e-05
2820.38	0.000445455	2820.38	-2.92268e-05
2821.35	0.000326037	2821.35	-3.78787e-05
2822.31	0.000176355	2822.31	-4.91906e-05
2823.28	9.53674e-07	2823.28	-6.52578e-05
2824.24	-0.000191718	2824.24	-8.87029e-05
2825.2	-0.000392213	2825.2	-0.000122068
2826.17	-0.000594482	2826.17	-0.000167303
2827.13	-0.000796676	2827.13	-5.24614e-05
2828.1	-0.001	2828.1	4.99655e-05
2829.06	-0.00122	2829.06	0.000141093
2830.03	-0.00146	2830.03	0.00022243
2830.99	-0.00174	2830.99	0.000295069
2831.95	-0.00206	2831.95	0.000360008
2832.92	-0.00179	2832.92	0.000416691
2833.88	-0.00157	2833.88	0.000464769
2834.85	-0.0014	2834.85	0.000502143
2835.81	-0.0013	2835.81	0.000526888
2836.78	-0.00125	2836.78	0.000537025
2837.74	-0.00125	2837.74	0.000531569
2838.7	-0.00128	2838.7	0.000510063
2839.67	-0.00133	2839.67	0.000473555
2840.63	-0.00141	2840.63	0.000424353
2841.6	-0.00149	2841.6	0.000365457
2842.56	-0.00157	2842.56	0.000299871
2843.53	-0.00166	2843.53	0.000229731
2844.49	-0.00174	2844.49	0.000156766
2845.45	-0.00183	2845.45	8.11126e-05
2846.42	-0.00191	2846.42	3.02866e-06
2847.38	-0.00197	2847.38	-7.77133e-05
2848.35	-0.002	2848.35	-0.000159532
2849.31	-0.00199	2849.31	-0.000240088
2850.27	-0.00193	2850.27	-0.000315381
2851.24	-0.00181	2851.24	-0.000381077
2852.2	-0.00163	2852.2	-0.000431841
2853.17	-0.00138	2853.17	-0.00046283
2854.13	-0.00106	2854.13	-0.00046947
2855.09	-0.000659652	2855.09	-0.000446987
2856.06	-0.000162668	2856.06	-0.000390493
2857.02	0.000444017	2857.02	-0.000294515
2857.99	0.00118	2857.99	-0.000153936
2858.95	0.00205	2858.95	3.5367e-05
2859.92	0.00257	2859.92	6.68904e-05
2860.88	0.00324	2860.88	0.0001487
2861.84	0.00405	2861.84	0.000277403
2862.81	0.00496	2862.81	0.000447519
2863.77	0.00597	2863.77	0.000652554
2864.74	0.00703	2864.74	0.0008871
2865.7	0.00814	2865.7	0.00115
2866.67	0.00927	2866.67	0.00143
2867.63	0.01043	2867.63	0.00172
2868.59	0.0116	2868.59	0.00204
2869.56	0.01282	2869.56	0.00237
2870.52	0.01408	2870.52	0.0027
2871.49	0.01541	2871.49	0.00304
2872.45	0.01681	2872.45	0.00339
2873.42	0.01828	2873.42	0.00373
2874.38	0.0198	2874.38	0.00408
2875.34	0.02136	2875.34	0.00443
2876.31	0.02295	2876.31	0.00479
2877.27	0.02453	2877.27	0.00516
2878.24	0.02608	2878.24	0.00552
2879.2	0.02759	2879.2	0.0059
2880.17	0.02903	2880.17	0.00626
2881.13	0.03036	2881.13	0.00661
2882.09	0.03156	2882.09	0.00693
2883.06	0.03261	2883.06	0.00722
2884.02	0.03348	2884.02	0.00746
2884.99	0.03417	2884.99	0.00764
2885.95	0.03467	2885.95	0.00777
2886.91	0.03498	2886.91	0.00785
2887.88	0.03513	2887.88	0.00788
2888.84	0.03514	2888.84	0.00787
2889.81	0.03502	2889.81	0.00783
2890.77	0.0348	2890.77	0.00777
2891.74	0.03451	2891.74	0.00769
2892.7	0.03414	2892.7	0.0076
2893.66	0.03374	2893.66	0.00749
2894.63	0.03329	2894.63	0.00737
2895.59	0.03282	2895.59	0.00722
2896.56	0.03234	2896.56	0.00704
2897.52	0.03185	2897.52	0.00685
2898.49	0.03136	2898.49	0.00664
2899.45	0.03087	2899.45	0.00642
2900.41	0.03039	2900.41	0.00619
2901.38	0.02992	2901.38	0.00596
2902.34	0.02946	2902.34	0.00573
2903.31	0.02899	2903.31	0.0055
2904.27	0.02853	2904.27	0.00527
2905.24	0.02807	2905.24	0.00503
2906.2	0.02762	2906.2	0.00479
2907.16	0.02719	2907.16	0.00455
2908.13	0.02679	2908.13	0.00429
2909.09	0.02641	2909.09	0.00404
2910.06	0.02606	2910.06	0.00378
2911.02	0.02573	2911.02	0.00351
2911.99	0.02539	2911.99	0.00324
2912.95	0.02505	2912.95	0.00297
2913.91	0.02468	2913.91	0.0027
2914.88	0.02428	2914.88	0.00242
2915.84	0.02384	2915.84	0.00214
2916.81	0.02338	2916.81	0.00185
2917.77	0.0229	2917.77	0.00156
2918.74	0.0224	2918.74	0.00128
2919.7	0.02191	2919.7	0.001
2920.66	0.02144	2920.66	0.000758706
2921.63	0.02102	2921.63	0.000558804
2922.59	0.0207	2922.59	0.000415367
2923.56	0.02051	2923.56	0.000336031
2924.52	0.02048	2924.52	0.000323183
2925.49	0.02065	2925.49	0.000375167
2926.45	0.02102	2926.45	0.00047381
2927.41	0.02159	2927.41	0.000631169
2928.38	0.02235	2928.38	0.00084618
2929.34	0.02327	2929.34	0.00112
2930.31	0.02433	2930.31	0.00145
2931.27	0.02551	2931.27	0.00182
2932.23	0.02676	2932.23	0.00224
2933.2	0.02808	2933.2	0.00269
2934.16	0.02943	2934.16	0.00315
2935.13	0.03079	2935.13	0.00361
2936.09	0.03213	2936.09	0.00406
2937.05	0.03341	2937.05	0.00451
2938.02	0.0346	2938.02	0.00496
2938.98	0.03566	2938.98	0.0054
2939.95	0.03659	2939.95	0.00583
2940.91	0.03736	2940.91	0.00625
2941.88	0.03799	2941.88	0.00666
2942.84	0.03849	2942.84	0.00704
2943.8	0.03888	2943.8	0.00739
2944.77	0.03919	2944.77	0.00772
2945.73	0.03944	2945.73	0.00802
2946.7	0.03963	2946.7	0.00829
2947.66	0.03977	2947.66	0.00852
2948.63	0.03983	2948.63	0.00872
2949.59	0.0398	2949.59	0.00887
2950.55	0.03966	2950.55	0.00898
2951.52	0.0394	2951.52	0.00904
2952.48	0.03903	2952.48	0.00906
2953.45	0.03858	2953.45	0.00904
2954.41	0.03811	2954.41	0.00901
2955.38	0.03768	2955.38	0.00896
2956.34	0.03736	2956.34	0.00893
2957.3	0.0372	2957.3	0.00893
2958.27	0.03725	2958.27	0.00896
2959.23	0.03754	2959.23	0.00906
2960.2	0.03809	2960.2	0.00924
2961.16	0.03889	2961.16	0.00951
2962.12	0.03994	2962.12	0.00986
2963.09	0.04121	2963.09	0.01028
2964.05	0.04268	2964.05	0.01075
2965.02	0.04432	2965.02	0.01122
2965.98	0.0461	2965.98	0.01168
2966.95	0.048	2966.95	0.01209
2967.91	0.05002	2967.91	0.01247
2968.88	0.05213	2968.88	0.01281
2969.84	0.05433	2969.84	0.01314
2970.8	0.0566	2970.8	0.0135
2971.77	0.05889	2971.77	0.0139
2972.73	0.06115	2972.73	0.01434
2973.7	0.0633	2973.7	0.01482
2974.66	0.06524	2974.66	0.01531
2975.62	0.06689	2975.62	0.01578
2976.59	0.06814	2976.59	0.01619
2977.55	0.06896	2977.55	0.01652
2978.52	0.06929	2978.52	0.01673
2979.48	0.06915	2979.48	0.01682
2980.45	0.06858	2980.45	0.01679
2981.41	0.06761	2981.41	0.01664
2982.37	0.06633	2982.37	0.01638
2983.34	0.06479	2983.34	0.01604
2984.3	0.06307	2984.3	0.01563
2985.27	0.06122	2985.27	0.01518
2986.23	0.05929	2986.23	0.01469
2987.2	0.05729	2987.2	0.01418
2988.16	0.05525	2988.16	0.01366
2989.12	0.05317	2989.12	0.01314
2990.09	0.05107	2990.09	0.01261
2991.05	0.04897	2991.05	0.01209
2992.02	0.04688	2992.02	0.01158
2992.98	0.04483	2992.98	0.01108
2993.95	0.04286	2993.95	0.0106
2994.91	0.04096	2994.91	0.01013
2995.87	0.03916	2995.87	0.00968
2996.84	0.03746	2996.84	0.00925
2997.8	0.03584	2997.8	0.00883
2998.77	0.0343	2998.77	0.00843
2999.73	0.03283	2999.73	0.00804
3000.7	0.03142	3000.7	0.00766
3001.66	0.03007	3001.66	0.00731
3002.62	0.02878	3002.62	0.00698
3003.59	0.02755	3003.59	0.00667
3004.55	0.02636	3004.55	0.00638
3005.52	0.0252	3005.52	0.00611
3006.48	0.02408	3006.48	0.00585
3007.44	0.02299	3007.44	0.00561
3008.41	0.02195	3008.41	0.00539
3009.37	0.02096	3009.37	0.00517
3010.34	0.02005	3010.34	0.00496
3011.3	0.01922	3011.3	0.00476
3012.27	0.01847	3012.27	0.00456
3013.23	0.01779	3013.23	0.00437
3014.19	0.01717	3014.19	0.00418
3015.16	0.01658	3015.16	0.00401
3016.12	0.01599	3016.12	0.00384
3017.09	0.01541	3017.09	0.00368
3018.05	0.01483	3018.05	0.00353
3019.01	0.01426	3019.01	0.00339
3019.98	0.01371	3019.98	0.00325
3020.94	0.01319	3020.94	0.00311
3021.91	0.0127	3021.91	0.00297
3022.87	0.01224	3022.87	0.00282
3023.84	0.01179	3023.84	0.00267
3024.8	0.01136	3024.8	0.00253
3025.76	0.01092	3025.76	0.00241
3026.73	0.01048	3026.73	0.0023
3027.69	0.01004	3027.69	0.00221
3028.66	0.00962	3028.66	0.00214
3029.62	0.00923	3029.62	0.00209
3030.59	0.0089	3030.59	0.00206
3031.55	0.00863	3031.55	0.00204
3032.51	0.00842	3032.51	0.00203
3033.48	0.00826	3033.48	0.00203
3034.44	0.00814	3034.44	0.00202
3035.41	0.00802	3035.41	0.00201
3036.37	0.00791	3036.37	0.00199
3037.34	0.00778	3037.34	0.00198
3038.3	0.00765	3038.3	0.00196
3039.26	0.00752	3039.26	0.00194
3040.23	0.00739	3040.23	0.00192
3041.19	0.00725	3041.19	0.0019
3042.16	0.00711	3042.16	0.00188
3043.12	0.00695	3043.12	0.00186
3044.09	0.00678	3044.09	0.00183
3045.05	0.00659	3045.05	0.00179
3046.01	0.00639	3046.01	0.00176
3046.98	0.00619	3046.98	0.00172
3047.94	0.006	3047.94	0.0017
3048.91	0.00583	3048.91	0.00169
3049.87	0.00567	3049.87	0.00169
3050.84	0.00552	3050.84	0.00171
3051.8	0.00538	3051.8	0.00173
3052.76	0.00525	3052.76	0.00175
3053.73	0.00514	3053.73	0.00177
3054.69	0.00506	3054.69	0.00178
3055.66	0.00501	3055.66	0.00179
3056.62	0.005	3056.62	0.00179
3057.58	0.00502	3057.58	0.0018
3058.55	0.00505	3058.55	0.00181
3059.51	0.00508	3059.51	0.00183
3060.48	0.00511	3060.48	0.00186
3061.44	0.00511	3061.44	0.00189
3062.41	0.00512	3062.41	0.00193
3063.37	0.00512	3063.37	0.00197
3064.33	0.00514	3064.33	0.002
3065.3	0.00517	3065.3	0.00203
3066.26	0.00521	3066.26	0.00205
3067.23	0.00525	3067.23	0.00207
3068.19	0.00528	3068.19	0.00207
3069.16	0.00528	3069.16	0.00207
3070.12	0.00524	3070.12	0.00207
3071.08	0.00518	3071.08	0.00207
3072.05	0.00508	3072.05	0.00207
3073.01	0.00498	3073.01	0.00208
3073.98	0.00487	3073.98	0.00209
3074.94	0.00477	3074.94	0.0021
3075.91	0.00467	3075.91	0.00212
3076.87	0.00459	3076.87	0.00213
3077.83	0.00451	3077.83	0.00213
3078.8	0.00445	3078.8	0.00213
3079.76	0.00438	3079.76	0.00212
3080.73	0.00432	3080.73	0.00209
3081.69	0.00425	3081.69	0.00206
3082.66	0.00418	3082.66	0.00201
3083.62	0.00409	3083.62	0.00196
3084.58	0.004	3084.58	0.00191
3085.55	0.00389	3085.55	0.00185
3086.51	0.00375	3086.51	0.00179
3087.48	0.00359	3087.48	0.00174
3088.44	0.00339	3088.44	0.0017
3089.4	0.00316	3089.4	0.00166
3090.37	0.00291	3090.37	0.00162
3091.33	0.00265	3091.33	0.00158
3092.3	0.00242	3092.3	0.00155
3093.26	0.00222	3093.26	0.00152
3094.22	0.00207	3094.22	0.00149
3095.19	0.00199	3095.19	0.00147
3096.15	0.00197	3096.15	0.00146
3097.12	0.00199	3097.12	0.00147
3098.08	0.00204	3098.08	0.00147
3099.05	0.00211	3099.05	0.00148
3100.01	0.00219	3100.01	0.00149
3100.97	0.00227	3100.97	0.00149
3101.94	0.00235	3101.94	0.00147
3102.9	0.00242	3102.9	0.00145
3103.87	0.00245	3103.87	0.0014
3104.83	0.00244	3104.83	0.00134
3105.8	0.00236	3105.8	0.00126
3106.76	0.00221	3106.76	0.00117
3107.72	0.00198	3107.72	0.00107
3108.69	0.00167	3108.69	0.000976375
3109.65	0.00132	3109.65	0.000887105
3110.62	0.00095081	3110.62	0.000809848
3111.58	0.000578355	3111.58	0.000746357
3112.55	0.000227634	3112.55	0.00069608
3113.51	-8.54805e-05	3113.51	0.000656194
3114.47	-0.000353444	3114.47	0.000623412
3115.44	-0.000575334	3115.44	0.000594402
3116.4	-0.000756599	3116.4	0.000567324
3117.37	-0.000905979	3117.37	0.000540897
3118.33	-0.00103	3118.33	0.000514308
3119.3	-0.00115	3119.3	0.000486977
3120.26	-0.00127	3120.26	0.000457781
3121.22	-0.00138	3121.22	0.000424962
3122.19	-0.00148	3122.19	0.00038761
3123.15	-0.00157	3123.15	0.000344773
3124.12	-0.00165	3124.12	0.000296584
3125.08	-0.0017	3125.08	0.000243797
3126.05	-0.00174	3126.05	0.000187907
3127.01	-0.00177	3127.01	0.000129963
3127.97	-0.00181	3127.97	7.11475e-05
3128.94	-0.00185	3128.94	1.24797e-05
3129.9	-0.0019	3129.9	-4.4615e-05
3130.87	-0.00193	3130.87	-9.79714e-05
3131.83	-0.00195	3131.83	-0.000145128
3132.8	-0.00192	3132.8	-0.000183003
3133.76	-0.00184	3133.76	-0.00020909
3134.72	-0.00171	3134.72	-0.000222248
3135.69	-0.00155	3135.69	-0.00022265
3136.65	-0.00142	3136.65	-0.000212902
3137.62	-0.00129	3137.62	-0.000196925
3138.58	-0.0012	3138.58	-0.00018098
3139.54	-0.00113	3139.54	-0.000170962
3140.51	-0.00111	3140.51	-0.000173191
3141.47	-0.00111	3141.47	-0.000192264
3142.44	-0.00113	3142.44	-0.000230582
3143.4	-0.00118	3143.4	-0.000287398
3144.36	-0.00123	3144.36	-0.000358235
3145.33	-0.0013	3145.33	-0.000436354
3146.29	-0.00137	3146.29	-0.000513439
3147.26	-0.00145	3147.26	-0.000581754
3148.22	-0.00152	3148.22	-0.000635998
3149.19	-0.00157	3149.19	-0.000674113
3150.15	-0.00159	3150.15	-0.000697762
3151.11	-0.00159	3151.11	-0.000710128
3152.08	-0.00155	3152.08	-0.000715671
3153.04	-0.00149	3153.04	-0.000717054
3154.01	-0.0014	3154.01	-0.000714655
3154.97	-0.00131	3154.97	-0.000707158
3155.94	-0.00121	3155.94	-0.000692231
3156.9	-0.00112	3156.9	-0.000668452
3157.86	-0.00104	3157.86	-0.000636127
3158.83	-0.000967059	3158.83	-0.000598027
3159.79	-0.000918074	3159.79	-0.000557902
3160.76	-0.000890086	3160.76	-0.000519731
3161.72	-0.000882128	3161.72	-0.000485849
3162.69	-0.000889055	3162.69	-0.000456631
3163.65	-0.000903243	3163.65	-0.000430657
3164.61	-0.000915933	3164.61	-0.000405626
3165.58	-0.00091812	3165.58	-0.000380391
3166.54	-0.000903826	3166.54	-0.000354989
3167.51	-0.000871006	3167.51	-0.000331008
3168.47	-0.000821693	3168.47	-0.000310672
3169.44	-0.000760723	3169.44	-0.000297122
3170.4	-0.000694813	3170.4	-0.000288272
3171.36	-0.000630237	3171.36	-0.000281952
3172.33	-0.000571608	3172.33	-0.00027442
3173.29	-0.000520794	3173.29	-0.000262019
3174.26	-0.000477672	3174.26	-0.000242425
3175.22	-0.000439441	3175.22	-0.000215157
3176.18	-0.000402814	3176.18	-0.000182792
3177.15	-0.000362694	3177.15	-0.000149305
3178.11	-0.000314914	3178.11	-0.000119033
3179.08	-0.000253538	3179.08	-9.58517e-05
3180.04	-0.000171732	3180.04	-8.23392e-05
3181.01	-6.29183e-05	3181.01	-7.93999e-05
3181.97	7.906e-05	3181.97	-8.71075e-05
3182.93	0.000257928	3182.93	-0.000104575
3183.9	0.000263453	3183.9	-0.000130659
3184.86	0.000294223	3184.86	-0.000163221
3185.83	0.000333384	3185.83	-0.000199531
3186.79	0.000359815	3186.79	-0.000235866
3187.76	0.000350197	3187.76	-0.00026774
3188.72	0.000287247	3188.72	-0.000290996
3189.68	0.000162684	3189.68	-0.00030328
3190.65	-1.95159e-05	3190.65	-0.000304315
3191.61	-0.000242198	3191.61	-0.00029688
3192.58	-0.000481038	3192.58	-0.00028657
3193.54	-0.00070673	3193.54	-0.000279573
3194.51	-0.000894733	3194.51	-0.000281451
3195.47	-0.00103	3195.47	-0.000294607
3196.43	-0.00111	3196.43	-0.000317445
3197.4	-0.00114	3197.4	-0.000344235
3198.36	-0.00114	3198.36	-0.000366931
3199.33	-0.00113	3199.33	-0.000376432
3200.29	-0.00113	3200.29	-0.000366999
3201.26	-0.00114	3201.26	-0.000334789
3202.22	-0.00118	3202.22	-0.000280874
3203.18	-0.00124	3203.18	-0.000208462
3204.15	-0.0013	3204.15	-0.000123512
3205.11	-0.00136	3205.11	-3.24771e-05
3206.08	-0.00141	3206.08	5.97583e-05
3207.04	-0.00146	3207.04	0.000147848
3208.01	-0.00149	3208.01	0.000227441
3208.97	-0.00154	3208.97	0.000294707
3209.93	-0.00161	3209.93	0.000345763
3210.9	-0.0017	3210.9	0.000377624
3211.86	-0.00183	3211.86	0.000388977
3212.83	-0.00197	3212.83	0.000380424
3213.79	-0.00211	3213.79	0.000354475
3214.76	-0.00222	3214.76	0.000315992
3215.72	-0.0023	3215.72	0.000270764
3216.68	-0.00232	3216.68	0.000224357
3217.65	-0.00229	3217.65	0.000182761
3218.61	-0.00221	3218.61	0.000151699
3219.58	-0.00211	3219.58	0.000136382
3220.54	-0.00199	3220.54	0.000141589
3221.5	-0.00189	3221.5	0.000170501
3222.47	-0.00181	3222.47	0.000223453
3223.43	-0.00177	3223.43	0.000296133
3224.4	-0.00179	3224.4	0.000381147
3225.36	-0.00186	3225.36	0.000468032
3226.32	-0.00198	3226.32	0.000545838
3227.29	-0.00214	3227.29	0.00060649
3228.25	-0.00231	3228.25	0.000647307
3229.22	-0.00246	3229.22	0.000670894
3230.18	-0.00258	3230.18	0.000684068
3231.15	-0.00264	3231.15	0.000693732
3232.11	-0.00262	3232.11	0.000704946
3233.07	-0.00253	3233.07	0.000717618
3234.04	-0.00239	3234.04	0.000727919
3235	-0.00223	3235	0.00073042
3235.97	-0.00206	3235.97	0.000722272
3236.93	-0.00193	3236.93	0.000705682
3237.9	-0.00184	3237.9	0.000688246
3238.86	-0.00182	3238.86	0.000681085
3239.82	-0.00186	3239.82	0.000695984
3240.79	-0.00195	3240.79	0.000739062
3241.75	-0.00207	3241.75	0.000810183
3242.72	-0.0022	3242.72	0.000901357
3243.68	-0.00231	3243.68	0.000999571
3244.65	-0.00237	3244.65	0.00109
3245.61	-0.00238	3245.61	0.00117
3246.57	-0.00234	3246.57	0.00123
3247.54	-0.00227	3247.54	0.00127
3248.5	-0.0022	3248.5	0.00129
3249.47	-0.00215	3249.47	0.00131
3250.43	-0.00214	3250.43	0.00133
3251.4	-0.00216	3251.4	0.00134
3252.36	-0.00221	3252.36	0.00136
3253.32	-0.00227	3253.32	0.00137
3254.29	-0.00231	3254.29	0.00138
3255.25	-0.00232	3255.25	0.00138
3256.22	-0.00229	3256.22	0.00139
3257.18	-0.00225	3257.18	0.0014
3258.14	-0.00222	3258.14	0.00141
3259.11	-0.00221	3259.11	0.00143
3260.07	-0.00222	3260.07	0.00147
3261.04	-0.00226	3261.04	0.00152
3262	-0.0023	3262	0.00159
3262.97	-0.00234	3262.97	0.00168
3263.93	-0.00234	3263.93	0.00178
3264.89	-0.00232	3264.89	0.00189
3265.86	-0.00227	3265.86	0.00201
3266.82	-0.00221	3266.82	0.00211
3267.79	-0.00215	3267.79	0.0022
3268.75	-0.00214	3268.75	0.00226
3269.72	-0.00215	3269.72	0.00229
3270.68	-0.00218	3270.68	0.0023
3271.64	-0.00221	3271.64	0.00228
3272.61	-0.00224	3272.61	0.00225
3273.57	-0.00226	3273.57	0.00222
3274.54	-0.00224	3274.54	0.0022
3275.5	-0.00219	3275.5	0.0022
3276.47	-0.00212	3276.47	0.00222
3277.43	-0.00202	3277.43	0.00227
3278.39	-0.00191	3278.39	0.00234
3279.36	-0.00182	3279.36	0.00242
3280.32	-0.00174	3280.32	0.00249
3281.29	-0.00171	3281.29	0.00255
3282.25	-0.00171	3282.25	0.00258
3283.22	-0.00176	3283.22	0.00259
3284.18	-0.00186	3284.18	0.00258
3285.14	-0.00197	3285.14	0.00256
3286.11	-0.00209	3286.11	0.00255
3287.07	-0.0022	3287.07	0.00256
3288.04	-0.00227	3288.04	0.0026
3289	-0.0023	3289	0.00266
3289.97	-0.00228	3289.97	0.00275
3290.93	-0.00222	3290.93	0.00285
3291.89	-0.00213	3291.89	0.00297
3292.86	-0.00204	3292.86	0.00309
3293.82	-0.00195	3293.82	0.0032
3294.79	-0.00189	3294.79	0.0033
3295.75	-0.00185	3295.75	0.00338
3296.72	-0.00181	3296.72	0.00343
3297.68	-0.00177	3297.68	0.00345
3298.64	-0.00171	3298.64	0.00343
3299.61	-0.00165	3299.61	0.0034
3300.57	-0.00159	3300.57	0.00335
3301.54	-0.00156	3301.54	0.0033
3302.5	-0.00157	3302.5	0.00326
3303.46	-0.00164	3303.46	0.00323
3304.43	-0.00175	3304.43	0.00321
3305.39	-0.00188	3305.39	0.0032
3306.36	-0.002	3306.36	0.00319
3307.32	-0.00208	3307.32	0.00318
3308.28	-0.0021	3308.28	0.00319
3309.25	-0.00205	3309.25	0.00321
3310.21	-0.00194	3310.21	0.00325
3311.18	-0.0018	3311.18	0.0033
3312.14	-0.00165	3312.14	0.00336
3313.11	-0.00151	3313.11	0.00341
3314.07	-0.00138	3314.07	0.00345
3315.03	-0.00127	3315.03	0.00348
3316	-0.0012	3316	0.0035
3316.96	-0.00115	3316.96	0.00351
3317.93	-0.00114	3317.93	0.00354
3318.89	-0.00116	3318.89	0.00359
3319.86	-0.00121	3319.86	0.00365
3320.82	-0.00126	3320.82	0.00372
3321.78	-0.0013	3321.78	0.00378
3322.75	-0.00133	3322.75	0.00383
3323.71	-0.00133	3323.71	0.00386
3324.68	-0.00132	3324.68	0.00388
3325.64	-0.00132	3325.64	0.0039
3326.61	-0.00135	3326.61	0.00393
3327.57	-0.00141	3327.57	0.00397
3328.53	-0.00151	3328.53	0.00404
3329.5	-0.00163	3329.5	0.00414
3330.46	-0.00174	3330.46	0.00424
3331.43	-0.00182	3331.43	0.00435
3332.39	-0.00187	3332.39	0.00447
3333.36	-0.00189	3333.36	0.00458
3334.32	-0.00189	3334.32	0.00469
3335.28	-0.00186	3335.28	0.0048
3336.25	-0.00181	3336.25	0.00491
3337.21	-0.00174	3337.21	0.00501
3338.18	-0.00163	3338.18	0.00509
3339.14	-0.00149	3339.14	0.00515
3340.11	-0.0013	3340.11	0.00518
3341.07	-0.00108	3341.07	0.00518
3342.03	-0.000850601	3342.03	0.00516
3343	-0.000624991	3343	0.00513
3343.96	-0.000419358	3343.96	0.0051
3344.93	-0.000240912	3344.93	0.00509
3345.89	-8.97618e-05	3345.89	0.00509
3346.86	3.44198e-05	3346.86	0.00512
3347.82	0.000129201	3347.82	0.00517
3348.78	0.000187684	3348.78	0.00523
3349.75	0.000197302	3349.75	0.00529
3350.71	0.000144654	3350.71	0.00534
3351.68	2.33389e-05	3351.68	0.00538
3352.64	-0.000164024	3352.64	0.0054
3353.6	-0.000402466	3353.6	0.0054
3354.57	-0.000667898	3354.57	0.00539
3355.53	-0.000928993	3355.53	0.00536
3356.5	-0.00116	3356.5	0.00532
3357.46	-0.00133	3357.46	0.00527
3358.43	-0.0014	3358.43	0.00521
3359.39	-0.0014	3359.39	0.00515
3360.35	-0.00133	3360.35	0.0051
3361.32	-0.00122	3361.32	0.00507
3362.28	-0.00108	3362.28	0.00506
3363.25	-0.000933821	3363.25	0.00509
3364.21	-0.000800371	3364.21	0.00514
3365.18	-0.000681239	3365.18	0.00522
3366.14	-0.000569161	3366.14	0.00532
3367.1	-0.000450987	3367.1	0.00541
3368.07	-0.000313776	3368.07	0.00548
3369.03	-0.000149351	3369.03	0.00553
3370	4.12222e-05	3370	0.00555
3370.96	0.000250217	3370.96	0.00556
3371.93	0.000465257	3371.93	0.00555
3372.89	0.000673727	3372.89	0.00554
3373.85	0.000866728	3373.85	0.00553
3374.82	0.00103	3374.82	0.00552
3375.78	0.00117	3375.78	0.0055
3376.75	0.00125	3376.75	0.00548
3377.71	0.00127	3377.71	0.00545
3378.67	0.00119	3378.67	0.00543
3379.64	0.00103	3379.64	0.00541
3380.6	0.000771815	3380.6	0.00542
3381.57	0.000462977	3381.57	0.00546
3382.53	0.000146138	3382.53	0.00553
3383.5	-0.00012322	3383.5	0.00563
3384.46	-0.000302735	3384.46	0.00574
3385.42	-0.000369183	3385.42	0.00587
3386.39	-0.000327189	3386.39	0.006
3387.35	-0.000201898	3387.35	0.00611
3388.32	-3.25297e-05	3388.32	0.00619
3389.28	0.000140215	3389.28	0.00625
3390.24	0.000286621	3390.24	0.00627
3391.21	0.000387537	3391.21	0.00627
3392.17	0.00043649	3392.17	0.00624
3393.14	0.000434383	3393.14	0.00622
3394.1	0.000389119	3394.1	0.0062
3395.07	0.000312057	3395.07	0.00619
3396.03	0.00021837	3396.03	0.0062
3396.99	0.000128343	3396.99	0.00623
3397.96	6.12075e-05	3397.96	0.00625
3398.92	3.23639e-05	3398.92	0.00627
3399.89	4.75789e-05	3399.89	0.00627
3400.85	0.000100246	3400.85	0.00624
3401.82	0.000174915	3401.82	0.00619
3402.78	0.000252757	3402.78	0.0061
3403.74	0.000321344	3403.74	0.00598
3404.71	0.000377743	3404.71	0.00584
3405.67	0.000430633	3405.67	0.00569
3406.64	0.00049073	3406.64	0.00554
3407.6	0.000564998	3407.6	0.0054
3408.57	0.000650309	3408.57	0.00529
3409.53	0.000732314	3409.53	0.00521
3410.49	0.000790025	3410.49	0.00518
3411.46	0.000806741	3411.46	0.00519
3412.42	0.000777019	3412.42	0.00524
3413.39	0.000708755	3413.39	0.00532
3414.35	0.000623002	3414.35	0.00542
3415.32	0.000540134	3415.32	0.00552
3416.28	0.000479712	3416.28	0.00563
3417.24	0.000451933	3417.24	0.00572
3418.21	0.000458346	3418.21	0.00579
3419.17	0.000496467	3419.17	0.00584
3420.14	0.000565546	3420.14	0.00586
3421.1	0.000662304	3421.1	0.00585
3422.07	0.000783923	3422.07	0.00581
3423.03	0.000920181	3423.03	0.00574
3423.99	0.00105	3423.99	0.00566
3424.96	0.00117	3424.96	0.00558
3425.92	0.00124	3425.92	0.00551
3426.89	0.00128	3426.89	0.00546
3427.85	0.00129	3427.85	0.00543
3428.81	0.00131	3428.81	0.00544
3429.78	0.00136	3429.78	0.00546
3430.74	0.00147	3430.74	0.0055
3431.71	0.00163	3431.71	0.00554
3432.67	0.00181	3432.67	0.00558
3433.64	0.00196	3433.64	0.00559
3434.6	0.00205	3434.6	0.00559
3435.56	0.00206	3435.56	0.00556
3436.53	0.00197	3436.53	0.00551
3437.49	0.00181	3437.49	0.00546
3438.46	0.00161	3438.46	0.00542
3439.42	0.00138	3439.42	0.0054
3440.39	0.00115	3440.39	0.00541
3441.35	0.000904997	3441.35	0.00546
3442.31	0.000662391	3442.31	0.00553
3443.28	0.000433716	3443.28	0.00562
3444.24	0.000247942	3444.24	0.0057
3445.21	0.000139922	3445.21	0.00575
3446.17	0.000143535	3446.17	0.00576
3447.14	0.000273914	3447.14	0.00572
3448.1	0.000523008	3448.1	0.00565
3449.06	0.000861821	3449.06	0.00556
3450.03	0.00125	3450.03	0.00548
3450.99	0.00164	3450.99	0.00542
3451.96	0.00201	3451.96	0.00539
3452.92	0.00233	3452.92	0.0054
3453.89	0.00258	3453.89	0.00545
3454.85	0.00273	3454.85	0.00551
3455.81	0.00276	3455.81	0.00557
3456.78	0.00266	3456.78	0.00561
3457.74	0.00243	3457.74	0.00563
3458.71	0.00209	3458.71	0.00561
3459.67	0.00169	3459.67	0.00557
3460.63	0.00132	3460.63	0.00552
3461.6	0.00102	3461.6	0.00548
3462.56	0.000857484	3462.56	0.00545
3463.53	0.000844784	3463.53	0.00546
3464.49	0.000960322	3464.49	0.00549
3465.45	0.00116	3465.45	0.00554
3466.42	0.00137	3466.42	0.00559
3467.38	0.00154	3467.38	0.00564
3468.35	0.00164	3468.35	0.00566
3469.31	0.00164	3469.31	0.00565
3470.28	0.00154	3470.28	0.00562
3471.24	0.00134	3471.24	0.00558
3472.2	0.00106	3472.2	0.00553
3473.17	0.000712638	3473.17	0.0055
3474.13	0.000323878	3474.13	0.00549
3475.1	-7.94951e-05	3475.1	0.00551
3476.06	-0.000465985	3476.06	0.00557
3477.03	-0.000800185	3477.03	0.00565
3477.99	-0.00106	3477.99	0.00577
3478.95	-0.00121	3478.95	0.00589
3479.92	-0.00127	3479.92	0.00601
3480.88	-0.00122	3480.88	0.0061
3481.85	-0.00109	3481.85	0.00613
3482.81	-0.000883016	3482.81	0.00611
3483.78	-0.000618759	3483.78	0.00601
3484.74	-0.000321182	3484.74	0.00584
3485.7	-1.60378e-05	3485.7	0.00563
3486.67	0.000268383	3486.67	0.00541
3487.63	0.00050498	3487.63	0.00519
3488.6	0.000675223	3488.6	0.00501
3489.56	0.000770494	3489.56	0.00488
3490.53	0.000792243	3490.53	0.0048
3491.49	0.000748431	3491.49	0.00477
3492.45	0.000644433	3492.45	0.00478
3493.42	0.000481073	3493.42	0.00481
3494.38	0.000252494	3494.38	0.00486
3495.35	-4.726e-05	3495.35	0.00491
3496.31	-0.000415986	3496.31	0.00496
3497.28	-0.00083437	3497.28	0.00498
3498.24	-0.00127	3498.24	0.00497
3499.2	-0.00166	3499.2	0.00492
3500.17	-0.00196	3500.17	0.00482

[truncated: 3 more sheets: Figure 3f, Figure 4c, Figure 4g]
